# Supplementary material for: Back to Acid Soil Fields: The Citrate Transporter SbMATE Is a Major Asset for Sustainable Grain Yield for Sorghum Cultivated on Acid Soils
Source: G3 (Bethesda). 2015 Dec 17;6(2):475–84. doi: 10.1534/g3.115.025791 (PMC4751565; doi:10.1534/g3.115.025791)
Supplement: Supporting Information [file supp_g3.115.025791_File_S1.xlsx]

## Sheet: Grain Yield RILs
geno!	env!	rep!	blk!	Yield (ton.ha-1)
G_007	Control	1	1	1.46887
G_007	Control	2	11	1.05146
G_007	Control	3	21	1.60739
G_013	Control	1	1	1.25497
G_013	Control	2	12	1.295
G_013	Control	3	22	1.83007
G_024	Control	1	1	2.96667
G_024	Control	2	15	3.53984
G_024	Control	3	25	3.11111
G_026	Control	1	1	3.94444
G_026	Control	2	16	1.92333
G_026	Control	3	26	2.28788
G_028	Control	1	1	2.86316
G_028	Control	2	17	1.14815
G_028	Control	3	27	2.57895
G_036	Control	1	1	3.46667
G_036	Control	2	18	3.46296
G_036	Control	3	28	2.38444
G_041	Control	1	1	4.07895
G_041	Control	2	19	3.51111
G_041	Control	3	29	4
G_056	Control	1	1	4.9996
G_056	Control	2	20	4.60905
G_056	Control	3	30	3.7447
G_059	Control	1	2	2.89197
G_059	Control	2	11	2.13333
G_059	Control	3	30	2.21193
G_060	Control	1	2	1.63158
G_060	Control	2	12	1.63392
G_060	Control	3	21	0.768421
G_065	Control	1	2	5.73932
G_065	Control	2	13	3.04583
G_065	Control	3	22	4.05804
G_066	Control	1	2	4.0117
G_066	Control	2	14	3.24
G_066	Control	3	23	2.50162
G_067	Control	1	2	3.75556
G_067	Control	2	15	3.17575
G_067	Control	3	24	4.39815
G_069	Control	1	2	1.85263
G_069	Control	2	16	1.47823
G_069	Control	3	25	1.14497
G_073	Control	1	2	3.65848
G_073	Control	2	17	2.8
G_073	Control	3	26	3.03626
G_079	Control	1	2	3.77989
G_079	Control	2	19	4.20764
G_079	Control	3	28	2.55
G_080	Control	1	2	2.11699
G_080	Control	2	20	2.47059
G_080	Control	3	29	2.66667
G_081	Control	1	3	5.15789
G_081	Control	2	11	4.40617
G_081	Control	3	29	6.60202
G_088	Control	1	3	0.666667
G_088	Control	2	12	0.666667
G_088	Control	3	30	1.12444
G_105	Control	1	3	3.69056
G_105	Control	2	13	3.32164
G_105	Control	3	21	2.89006
G_108	Control	1	3	4.05859
G_108	Control	2	14	4.26251
G_108	Control	3	22	2.61944
G_117	Control	1	3	2.85397
G_117	Control	2	15	3.63619
G_117	Control	3	23	2.23345
G_122	Control	1	3	4.57228
G_122	Control	2	16	3.55494
G_122	Control	3	24	4.44444
G_123	Control	1	3	4.8583
G_123	Control	2	17	4.21331
G_123	Control	3	25	4.2328
G_133	Control	1	3	5.67361
G_133	Control	2	18	6.22292
G_133	Control	3	26	4.58571
G_134	Control	1	3	1.15694
G_134	Control	2	19	0.804233
G_134	Control	3	27	1.45882
G_139	Control	1	3	4.25062
G_139	Control	2	20	4.5
G_139	Control	3	28	4.01365
G_156	Control	1	4	6.07179
G_156	Control	2	11	1.62222
G_156	Control	3	28	2.76852
G_160	Control	1	4	2.81301
G_160	Control	2	12	2.91889
G_160	Control	3	29	2.90889
G_172	Control	1	4	4.99753
G_172	Control	2	13	3.9127
G_172	Control	3	30	2.86855
G_188	Control	1	4	2.15
G_188	Control	2	14	2.39012
G_188	Control	3	21	2.87037
G_189	Control	1	4	2.22619
G_189	Control	2	15	2.38444
G_189	Control	3	22	1.71745
G_201	Control	1	4	3.74052
G_201	Control	2	16	2.80859
G_201	Control	3	23	3.99345
G_203	Control	1	4	2.67
G_203	Control	2	17	3.45333
G_203	Control	3	24	2.75238
G_208	Control	1	4	5.73099
G_208	Control	2	18	5.81053
G_208	Control	3	25	7.08333
G_217	Control	1	4	4.20952
G_217	Control	2	20	3.05556
G_217	Control	3	27	3.74561
G_220	Control	1	7	2.21765
G_220	Control	2	12	2.05579
G_220	Control	3	26	2.48485
G_225	Control	1	5	2.62604
G_225	Control	2	11	2.33
G_225	Control	3	27	3.63
G_228	Control	1	5	3.47368
G_228	Control	2	12	3.86928
G_228	Control	3	28	2.67355
G_230	Control	1	5	3.72765
G_230	Control	2	13	3.00992
G_230	Control	3	29	2.8
G_250	Control	1	5	2.78638
G_250	Control	2	14	3.21852
G_250	Control	3	30	1.27111
G_259	Control	1	5	2.71543
G_259	Control	2	15	2.23636
G_259	Control	3	21	2.09418
G_261	Control	1	5	4.17633
G_261	Control	2	16	3.36032
G_261	Control	3	22	3.63873
G_262	Control	1	5	5.09111
G_262	Control	2	17	2.81481
G_262	Control	3	23	3.35097
G_274	Control	1	5	1.09804
G_274	Control	2	20	1.62105
G_274	Control	3	26	2.79181
G_275	Control	1	6	0.643704
G_275	Control	2	11	0.965079
G_275	Control	3	26	0.969089
G_283	Control	1	6	2.11111
G_283	Control	2	12	1.32668
G_283	Control	3	27	3.76239
G_300	Control	1	6	4.17989
G_300	Control	2	14	6.55789
G_300	Control	3	29	5.31579
G_302	Control	1	6	3.1672
G_302	Control	2	15	3.16049
G_302	Control	3	30	2.69494
G_304	Control	1	6	3.40221
G_304	Control	2	16	2.50469
G_304	Control	3	21	3.22937
G_305	Control	1	6	4.49697
G_305	Control	2	17	6.89556
G_305	Control	3	22	5.12698
G_306	Control	1	6	3.18627
G_306	Control	2	18	4.88017
G_306	Control	3	23	3.72549
G_309	Control	1	6	3.8
G_309	Control	2	20	5.12693
G_309	Control	3	25	4.72333
G_310	Control	1	7	1.40606
G_310	Control	2	11	1.95556
G_310	Control	3	25	1.59688
G_315	Control	1	7	2.90859
G_315	Control	2	13	3.01961
G_315	Control	3	27	6.67
G_316	Control	1	7	2.08772
G_316	Control	2	14	2.1345
G_316	Control	3	28	2.38951
G_324	Control	1	7	2.09216
G_324	Control	2	15	1.95889
G_324	Control	3	29	1.64971
G_325	Control	1	7	5.54864
G_325	Control	2	16	4.50404
G_325	Control	3	30	3.07283
G_328	Control	1	7	3.87251
G_328	Control	2	17	2.65769
G_328	Control	3	21	2.26667
G_344	Control	1	7	2.96905
G_344	Control	2	19	3.20234
G_344	Control	3	23	2.11852
G_345	Control	1	7	5.10733
G_345	Control	2	20	3.73111
G_345	Control	3	24	3.825
G_348	Control	1	8	2.5821
G_348	Control	2	11	3.05
G_348	Control	3	24	2.23043
G_349	Control	1	8	1.1417
G_349	Control	2	12	1.19744
G_349	Control	3	25	1.74897
G_355	Control	1	8	4.44444
G_355	Control	2	13	3.27485
G_355	Control	3	26	4.81289
G_362	Control	1	8	4.8577
G_362	Control	2	14	7.34017
G_362	Control	3	27	3.47143
G_363	Control	1	8	3.36675
G_363	Control	2	15	2.96528
G_363	Control	3	28	2.88889
G_370	Control	1	8	4.91111
G_370	Control	2	16	3.54854
G_370	Control	3	29	3.45833
G_374	Control	1	8	2.53651
G_374	Control	2	17	2.2836
G_374	Control	3	30	2.03407
G_375	Control	1	8	1.90828
G_375	Control	2	18	2.03792
G_375	Control	3	21	1.0614
G_377	Control	1	8	2.06833
G_377	Control	2	19	2.72
G_377	Control	3	22	3.62614
G_386	Control	1	8	5.10199
G_386	Control	2	20	2.87719
G_386	Control	3	23	3.7037
G_406	Control	1	9	3.98129
G_406	Control	2	12	4.66364
G_406	Control	3	24	7.46222
G_409	Control	1	9	2.99939
G_409	Control	2	11	3.7672
G_409	Control	3	23	2.88958
G_422	Control	1	9	3.44444
G_422	Control	2	14	3.4709
G_422	Control	3	26	3.81349
G_436	Control	1	9	1.00752
G_436	Control	2	15	1.20988
G_436	Control	3	27	1.40556
G_439	Control	1	9	2.31579
G_439	Control	2	13	4.38667
G_439	Control	3	25	1.28655
G_441	Control	1	9	2.08696
G_441	Control	2	17	3.20517
G_441	Control	3	29	1.99111
G_442	Control	1	9	5.08571
G_442	Control	2	18	4.88395
G_442	Control	3	30	3.56852
G_443	Control	1	9	2.84094
G_443	Control	2	19	3.26763
G_443	Control	3	21	2.6455
G_445	Control	1	9	4.30844
G_445	Control	2	20	3.19444
G_445	Control	3	22	4.2358
G_447	Control	1	10	3.46199
G_447	Control	2	11	1.76528
G_447	Control	3	22	4.73148
G_451	Control	1	10	4.70545
G_451	Control	2	12	3.67649
G_451	Control	3	23	3.45139
G_453	Control	1	10	2.32736
G_453	Control	2	13	2.57251
G_453	Control	3	24	2.07756
G_454	Control	1	10	2.21333
G_454	Control	2	14	1.91481
G_454	Control	3	25	3.25211
G_456	Control	1	10	3.80247
G_456	Control	2	15	2.57454
G_456	Control	3	26	3.47255
G_461	Control	1	10	3
G_461	Control	2	16	3.28889
G_461	Control	3	27	2.79474
G_462	Control	1	10	3.14193
G_462	Control	2	17	2.9692
G_462	Control	3	28	5.4321
G_475	Control	1	10	2.62778
G_475	Control	2	18	2.27469
G_475	Control	3	29	2.43951
G_478	Control	1	10	2.06519
G_478	Control	2	19	4.43259
G_478	Control	3	30	2.73065
G_480	Control	1	10	1.85575
G_480	Control	2	20	0.846004
G_480	Control	3	21	1.11111
G_007	High-Al	1	1	2.26786
G_007	High-Al	2	11	2.41159
G_007	High-Al	3	21	1.62319
G_013	High-Al	1	1	3.00667
G_013	High-Al	2	12	1.9971
G_013	High-Al	3	22	2.79167
G_024	High-Al	1	1	2.26984
G_024	High-Al	2	15	1.33333
G_024	High-Al	3	25	4.44444
G_026	High-Al	1	1	1.28655
G_026	High-Al	2	16	2.82456
G_026	High-Al	3	26	2.90455
G_028	High-Al	1	1	2.08889
G_028	High-Al	2	17	2.96296
G_028	High-Al	3	27	3.77778
G_036	High-Al	1	1	1.67836
G_036	High-Al	2	18	0.752994
G_036	High-Al	3	28	0.672515
G_041	High-Al	1	1	2.05556
G_041	High-Al	2	19	3.47828
G_041	High-Al	3	29	3.84612
G_056	High-Al	1	1	3.17619
G_056	High-Al	2	20	4.53444
G_056	High-Al	3	30	2.83889
G_059	High-Al	1	2	2.38495
G_059	High-Al	2	11	3.47143
G_059	High-Al	3	30	1.80952
G_060	High-Al	1	2	0.72381
G_060	High-Al	2	12	0.871212
G_060	High-Al	3	21	1.26
G_065	High-Al	1	2	1.87654
G_065	High-Al	2	13	1.80799
G_065	High-Al	3	22	2.77778
G_066	High-Al	1	2	1.69947
G_066	High-Al	2	14	2.25956
G_066	High-Al	3	23	2.38095
G_067	High-Al	1	2	1.14
G_067	High-Al	2	15	1.36263
G_067	High-Al	3	24	0.900585
G_069	High-Al	1	2	1.25263
G_069	High-Al	2	16	1.565
G_069	High-Al	3	25	0.870175
G_073	High-Al	1	2	0.582011
G_073	High-Al	2	17	1.53611
G_073	High-Al	3	26	0.813333
G_079	High-Al	1	2	1.41944
G_079	High-Al	2	19	1.61778
G_079	High-Al	3	28	2.56349
G_080	High-Al	1	2	1.77544
G_080	High-Al	2	20	4.11696
G_080	High-Al	3	29	1.06667
G_081	High-Al	1	3	3.64444
G_081	High-Al	2	11	4.92917
G_081	High-Al	3	29	3.46491
G_088	High-Al	1	3	0.811111
G_088	High-Al	2	12	1.70412
G_088	High-Al	3	30	0.734649
G_105	High-Al	1	3	1.93545
G_105	High-Al	2	13	2.96296
G_105	High-Al	3	21	2.17884
G_108	High-Al	1	3	1.04506
G_108	High-Al	2	14	1.03645
G_108	High-Al	3	22	1.22222
G_117	High-Al	1	3	2.5745
G_117	High-Al	2	15	4.2284
G_117	High-Al	3	23	1.62963
G_122	High-Al	1	3	3.72323
G_122	High-Al	2	16	3.51414
G_122	High-Al	3	24	2.16243
G_123	High-Al	1	3	2.41159
G_123	High-Al	2	17	2.21193
G_123	High-Al	3	25	1.46526
G_133	High-Al	1	3	4.70333
G_133	High-Al	2	18	2.8875
G_133	High-Al	3	26	2.85185
G_134	High-Al	1	3	2.21944
G_134	High-Al	2	19	1.86528
G_134	High-Al	3	27	1.65333
G_139	High-Al	1	3	1.58148
G_139	High-Al	2	20	3.51728
G_139	High-Al	3	28	1.25439
G_156	High-Al	1	4	1.1
G_156	High-Al	2	11	3.25714
G_156	High-Al	3	28	1.59829
G_160	High-Al	1	4	1.56818
G_160	High-Al	2	12	1.18261
G_160	High-Al	3	29	1.3753
G_172	High-Al	1	4	1.39198
G_172	High-Al	2	13	0.89418
G_172	High-Al	3	30	1.56222
G_188	High-Al	1	4	1.82222
G_188	High-Al	2	14	1.53232
G_188	High-Al	3	21	1.80117
G_189	High-Al	1	4	2.5
G_189	High-Al	2	15	2.5164
G_189	High-Al	3	22	1.37255
G_201	High-Al	1	4	3.22685
G_201	High-Al	2	16	3.17901
G_201	High-Al	3	23	3.33014
G_203	High-Al	1	4	2.1873
G_203	High-Al	2	17	2.56194
G_203	High-Al	3	24	2.0902
G_208	High-Al	1	4	3.46111
G_208	High-Al	2	18	4.26667
G_208	High-Al	3	25	4.35
G_217	High-Al	1	4	1.43333
G_217	High-Al	2	20	2.75556
G_217	High-Al	3	27	3.21053
G_220	High-Al	1	7	3.0127
G_220	High-Al	2	12	2.1614
G_220	High-Al	3	26	2.72963
G_225	High-Al	1	5	2.97778
G_225	High-Al	2	11	5.13016
G_225	High-Al	3	27	2.34017
G_228	High-Al	1	5	1.66667
G_228	High-Al	2	12	1.2549
G_228	High-Al	3	28	3.1781
G_230	High-Al	1	5	2.68497
G_230	High-Al	2	13	0.908444
G_230	High-Al	3	29	1.51172
G_250	High-Al	1	5	2.6101
G_250	High-Al	2	14	0.9
G_250	High-Al	3	30	1.39591
G_259	High-Al	1	5	2.34058
G_259	High-Al	2	15	2.39614
G_259	High-Al	3	21	1.65079
G_261	High-Al	1	5	2.8875
G_261	High-Al	2	16	3.21429
G_261	High-Al	3	22	2.09524
G_262	High-Al	1	5	3.69474
G_262	High-Al	2	17	0.122807
G_262	High-Al	3	23	0.652907
G_274	High-Al	1	5	2.50311
G_274	High-Al	2	20	1.92906
G_274	High-Al	3	26	1.06508
G_275	High-Al	1	6	2.03704
G_275	High-Al	2	11	0.875
G_275	High-Al	3	26	0.1119
G_283	High-Al	1	6	3.02489
G_283	High-Al	2	12	0.690909
G_283	High-Al	3	27	1.08213
G_300	High-Al	1	6	6.11852
G_300	High-Al	2	14	1.27619
G_300	High-Al	3	29	2.50444
G_302	High-Al	1	6	2.57576
G_302	High-Al	2	15	1.86984
G_302	High-Al	3	30	1.32063
G_304	High-Al	1	6	3.00292
G_304	High-Al	2	16	2.66667
G_304	High-Al	3	21	2.68
G_305	High-Al	1	6	4.3899
G_305	High-Al	2	17	1.90607
G_305	High-Al	3	22	3.29218
G_306	High-Al	1	6	2.55439
G_306	High-Al	2	18	2.125
G_306	High-Al	3	23	2.85972
G_309	High-Al	1	6	2.81754
G_309	High-Al	2	20	3.37944
G_309	High-Al	3	25	2.43333
G_310	High-Al	1	7	1.85455
G_310	High-Al	2	11	2.75132
G_310	High-Al	3	25	2.51746
G_315	High-Al	1	7	2.311
G_315	High-Al	2	13	2.79835
G_315	High-Al	3	27	1.30338
G_316	High-Al	1	7	2.66087
G_316	High-Al	2	14	1.9358
G_316	High-Al	3	28	2.72408
G_324	High-Al	1	7	1.56522
G_324	High-Al	2	15	2.46133
G_324	High-Al	3	29	1.73333
G_325	High-Al	1	7	4.90572
G_325	High-Al	2	16	3.67176
G_325	High-Al	3	30	2.93016
G_328	High-Al	1	7	2.58081
G_328	High-Al	2	17	0.996345
G_328	High-Al	3	21	2.21975
G_344	High-Al	1	7	1.97037
G_344	High-Al	2	19	1.30278
G_344	High-Al	3	23	2.48519
G_345	High-Al	1	7	2.74815
G_345	High-Al	2	20	4.24028
G_345	High-Al	3	24	1.11667
G_348	High-Al	1	8	1.80889
G_348	High-Al	2	11	4.14861
G_348	High-Al	3	24	2.33333
G_349	High-Al	1	8	0.554473
G_349	High-Al	2	12	1.38562
G_349	High-Al	3	25	0.803175
G_355	High-Al	1	8	1.73171
G_355	High-Al	2	13	0.972549
G_355	High-Al	3	26	0.971852
G_362	High-Al	1	8	2.88047
G_362	High-Al	2	14	2.23175
G_362	High-Al	3	27	2.64278
G_363	High-Al	1	8	4.24126
G_363	High-Al	2	15	4.35111
G_363	High-Al	3	28	2.9463
G_370	High-Al	1	8	4.0625
G_370	High-Al	2	16	4.88017
G_370	High-Al	3	29	2.94
G_374	High-Al	1	8	3.77942
G_374	High-Al	2	17	1.87525
G_374	High-Al	3	30	1.36111
G_375	High-Al	1	8	1.64085
G_375	High-Al	2	18	0.279365
G_375	High-Al	3	21	2.376
G_377	High-Al	1	8	1.12198
G_377	High-Al	2	19	0.93254
G_377	High-Al	3	22	1.00715
G_386	High-Al	1	8	0.506823
G_386	High-Al	2	20	2.73489
G_386	High-Al	3	23	0.988148
G_406	High-Al	1	9	1.93762
G_406	High-Al	2	12	2.34788
G_406	High-Al	3	24	3.21944
G_409	High-Al	1	9	3.68241
G_409	High-Al	2	11	2.90079
G_409	High-Al	3	23	2.76111
G_422	High-Al	1	9	1.43445
G_422	High-Al	2	14	2.08206
G_422	High-Al	3	26	0.8437
G_436	High-Al	1	9	1.42792
G_436	High-Al	2	15	1.43043
G_436	High-Al	3	27	1.4
G_439	High-Al	1	9	2.14141
G_439	High-Al	2	13	1.41605
G_439	High-Al	3	25	2.54921
G_441	High-Al	1	9	3.14921
G_441	High-Al	2	17	1.64444
G_441	High-Al	3	29	3.81222
G_442	High-Al	1	9	3.24786
G_442	High-Al	2	18	4.03457
G_442	High-Al	3	30	2.84444
G_443	High-Al	1	9	2.86667
G_443	High-Al	2	19	1.33636
G_443	High-Al	3	21	3.90977
G_445	High-Al	1	9	1.73099
G_445	High-Al	2	20	4.25894
G_445	High-Al	3	22	3.15152
G_447	High-Al	1	10	2.17508
G_447	High-Al	2	11	1.43289
G_447	High-Al	3	22	0.955051
G_451	High-Al	1	10	2.93016
G_451	High-Al	2	12	0.309282
G_451	High-Al	3	23	2.86458
G_453	High-Al	1	10	1.41944
G_453	High-Al	2	13	1.67521
G_453	High-Al	3	24	2.82444
G_454	High-Al	1	10	2.92705
G_454	High-Al	2	14	2.95139
G_454	High-Al	3	25	2.17849
G_456	High-Al	1	10	3.2
G_456	High-Al	2	15	4.29394
G_456	High-Al	3	26	3.58944
G_461	High-Al	1	10	4.46356
G_461	High-Al	2	16	3.825
G_461	High-Al	3	27	1.60635
G_462	High-Al	1	10	3.92169
G_462	High-Al	2	17	1.50842
G_462	High-Al	3	28	1.575
G_475	High-Al	1	10	2.73778
G_475	High-Al	2	18	0.877193
G_475	High-Al	3	29	1.55556
G_478	High-Al	1	10	3.59788
G_478	High-Al	2	19	2.79
G_478	High-Al	3	30	2.01768
G_480	High-Al	1	10	3.18129
G_480	High-Al	2	20	3.28947
G_480	High-Al	3	21	3.24444

## Sheet: Grain Yield Hybrids
Plot!	Rep!	Hybrid!	Female!	Male!	Allelic Dose!	Env!	Yield (ton.ha-1)
1	1	ATF13A*BR012R	ATF13A	BR012R	tt	Control	4.8134
1	2	ATF13A*BR012R	ATF13A	BR012R	tt	Control	3.3269
1	3	ATF13A*BR012R	ATF13A	BR012R	tt	Control	3.9046
1	4	ATF13A*BR012R	ATF13A	BR012R	tt	Control	3.6897
2	1	ATF14A*BR012R	ATF14A	BR012R	Tt	Control	6.4522
2	2	ATF14A*BR012R	ATF14A	BR012R	Tt	Control	4.5
2	3	ATF14A*BR012R	ATF14A	BR012R	Tt	Control	3.2317
2	4	ATF14A*BR012R	ATF14A	BR012R	Tt	Control	2.8009
3	1	ATF13A*BR012(SC549)	ATF13A	BR012(SC549)	Tt	Control	5.2239
3	2	ATF13A*BR012(SC549)	ATF13A	BR012(SC549)	Tt	Control	2.5324
3	3	ATF13A*BR012(SC549)	ATF13A	BR012(SC549)	Tt	Control	3.0993
3	4	ATF13A*BR012(SC549)	ATF13A	BR012(SC549)	Tt	Control	4.6838
4	1	ATF14A*BR012(SC549)	ATF14A	BR012(SC549)	TT	Control	5.2407
4	2	ATF14A*BR012(SC549)	ATF14A	BR012(SC549)	TT	Control	5.4828
4	3	ATF14A*BR012(SC549)	ATF14A	BR012(SC549)	TT	Control	3.3844
4	4	ATF14A*BR012(SC549)	ATF14A	BR012(SC549)	TT	Control	4.0034
5	1	ATF13A*BR012(CMSXS225)2	ATF13A	BR012(CMSXS225)2	Tt	Control	4.808
5	2	ATF13A*BR012(CMSXS225)2	ATF13A	BR012(CMSXS225)2	Tt	Control	2.5471
5	3	ATF13A*BR012(CMSXS225)2	ATF13A	BR012(CMSXS225)2	Tt	Control	3.9828
5	4	ATF13A*BR012(CMSXS225)2	ATF13A	BR012(CMSXS225)2	Tt	Control	3.8776
6	1	ATF14A*BR012(CMSXS225)2	ATF14A	BR012(CMSXS225)2	TT	Control	4.5
6	2	ATF14A*BR012(CMSXS225)2	ATF14A	BR012(CMSXS225)2	TT	Control	5.2759
6	3	ATF14A*BR012(CMSXS225)2	ATF14A	BR012(CMSXS225)2	TT	Control	5.3731
6	4	ATF14A*BR012(CMSXS225)2	ATF14A	BR012(CMSXS225)2	TT	Control	4.5011
7	1	ATF13A*BR012(SC566-14)	ATF13A	BR012(SC566-14)	Tt	Control	4.2944
7	2	ATF13A*BR012(SC566-14)	ATF13A	BR012(SC566-14)	Tt	Control	4.0128
7	3	ATF13A*BR012(SC566-14)	ATF13A	BR012(SC566-14)	Tt	Control	4.3646
7	4	ATF13A*BR012(SC566-14)	ATF13A	BR012(SC566-14)	Tt	Control	4.1421
8	1	ATF14A*BR012(SC566-14)	ATF14A	BR012(SC566-14)	TT	Control	5.831
8	2	ATF14A*BR012(SC566-14)	ATF14A	BR012(SC566-14)	TT	Control	4.0862
8	3	ATF14A*BR012(SC566-14)	ATF14A	BR012(SC566-14)	TT	Control	3.3453
8	4	ATF14A*BR012(SC566-14)	ATF14A	BR012(SC566-14)	TT	Control	2.6104
1	1	ATF13A*BR012R	ATF13A	BR012R	tt	Al	2.8854
1	2	ATF13A*BR012R	ATF13A	BR012R	tt	Al	1.7279
1	3	ATF13A*BR012R	ATF13A	BR012R	tt	Al	1.8287
1	4	ATF13A*BR012R	ATF13A	BR012R	tt	Al	2.4078
2	1	ATF14A*BR012R	ATF14A	BR012R	Tt	Al	1.9769
2	2	ATF14A*BR012R	ATF14A	BR012R	Tt	Al	3.1865
2	3	ATF14A*BR012R	ATF14A	BR012R	Tt	Al	3.0341
2	4	ATF14A*BR012R	ATF14A	BR012R	Tt	Al	3.5724
3	1	ATF13A*BR012(SC549)	ATF13A	BR012(SC549)	Tt	Al	2.6552
3	2	ATF13A*BR012(SC549)	ATF13A	BR012(SC549)	Tt	Al	3.7759
3	3	ATF13A*BR012(SC549)	ATF13A	BR012(SC549)	Tt	Al	3.0252
3	4	ATF13A*BR012(SC549)	ATF13A	BR012(SC549)	Tt	Al	4.2
4	1	ATF14A*BR012(SC549)	ATF14A	BR012(SC549)	TT	Al	4.0544
4	2	ATF14A*BR012(SC549)	ATF14A	BR012(SC549)	TT	Al	2.7324
4	3	ATF14A*BR012(SC549)	ATF14A	BR012(SC549)	TT	Al	3.4357
4	4	ATF14A*BR012(SC549)	ATF14A	BR012(SC549)	TT	Al	4.1759
5	1	ATF13A*BR012(CMSXS225)2	ATF13A	BR012(CMSXS225)2	Tt	Al	3.3414
5	2	ATF13A*BR012(CMSXS225)2	ATF13A	BR012(CMSXS225)2	Tt	Al	1.8011
5	3	ATF13A*BR012(CMSXS225)2	ATF13A	BR012(CMSXS225)2	Tt	Al	2.3937
5	4	ATF13A*BR012(CMSXS225)2	ATF13A	BR012(CMSXS225)2	Tt	Al	4.0966
6	1	ATF14A*BR012(CMSXS225)2	ATF14A	BR012(CMSXS225)2	TT	Al	2.3937
6	2	ATF14A*BR012(CMSXS225)2	ATF14A	BR012(CMSXS225)2	TT	Al	2.8
6	3	ATF14A*BR012(CMSXS225)2	ATF14A	BR012(CMSXS225)2	TT	Al	4.9225
6	4	ATF14A*BR012(CMSXS225)2	ATF14A	BR012(CMSXS225)2	TT	Al	4.046
7	1	ATF13A*BR012(SC566-14)	ATF13A	BR012(SC566-14)	Tt	Al	2.4655
7	2	ATF13A*BR012(SC566-14)	ATF13A	BR012(SC566-14)	Tt	Al	3.6724
7	3	ATF13A*BR012(SC566-14)	ATF13A	BR012(SC566-14)	Tt	Al	3.5092
7	4	ATF13A*BR012(SC566-14)	ATF13A	BR012(SC566-14)	Tt	Al	3.6022
8	1	ATF14A*BR012(SC566-14)	ATF14A	BR012(SC566-14)	TT	Al	6.1991
8	2	ATF14A*BR012(SC566-14)	ATF14A	BR012(SC566-14)	TT	Al	2.9389
8	3	ATF14A*BR012(SC566-14)	ATF14A	BR012(SC566-14)	TT	Al	3.4138
8	4	ATF14A*BR012(SC566-14)	ATF14A	BR012(SC566-14)	TT	Al	3.3269

## Sheet: Al Saturation Sampling Points
x	y	Site	Al(0-20)	Al(20-40)
587170	7848477	Control	0.2	9.4
587162	7848484	Control	0.2	10.3
587154	7848490	Control	1.2	51.8
587146	7848496	Control	0.5	43.1
587138	7848502	Control	0.8	36.6
587130	7848508	Control	0.9	14.1
587123	7848515	Control	14.3	4
587115	7848521	Control	1.2	39.2
587107	7848527	Control	5	44.2
587100	7848534	Control	3.4	44.5
587093	7848540	Control	14.9	55.2
587085	7848547	Control	10.3	32.5
587077	7848554	Control	3.9	40.2
587070	7848560	Control	2.5	15.7
587063	7848567	Control	2	28.1
587055	7848574	Control	3.5	25
587047	7848581	Control	29.4	41.6
587177	7848483	Control	0.3	12.1
587168	7848491	Control	0.3	9.6
587161	7848497	Control	0.4	8.5
587153	7848504	Control	0.3	9.5
587146	7848510	Control	0.2	31
587137	7848517	Control	0.1	0.2
587128	7848523	Control	0.2	5.1
587120	7848530	Control	0.2	1.1
587112	7848537	Control	0	6
587104	7848543	Control	0.2	4.3
587097	7848549	Control	0.8	5.9
587183	7848490	Control	0.8	12.7
587175	7848498	Control	0.1	1.7
587167	7848505	Control	0.2	13.7
587159	7848512	Control	1.2	1.8
587150	7848519	Control	0.9	6.9
587143	7848525	Control	0.4	2.5
587136	7848533	Control	0.2	14.8
587128	7848539	Control	0.8	13.3
587120	7848545	Control	0.7	5.9
587112	7848551	Control	0.6	2.7
587105	7848557	Control	0.2	2.9
587098	7848564	Control	0.2	2.2
587090	7848571	Control	0.2	0.6
587081	7848577	Control	0.2	1.5
587074	7848584	Control	0.2	3
587065	7848591	Control	0	3.2
587057	7848597	Control	0.8	22.8
587089	7848558	Control	0.4	7.4
587081	7848564	Control	0.4	1.7
587073	7848571	Control	0.9	19.6
587066	7848577	Control	0.7	0.2
587058	7848583	Control	0.2	2.5
587052	7848589	Control	0	0
587186	7.8485e+06	M	8.4	28
587179	7.8485e+06	M	9.8	34.9
587172	7.84851e+06	M	1.8	28.8
587164	7.84852e+06	M	20.3	25.1
587155	7.84852e+06	M	11.6	36.2
587147	7.84853e+06	M	22.3	33
587141	7.84854e+06	M	23.2	49
587133	7.84854e+06	M	38.9	38
587126	7.84855e+06	M	51.2	74.4
587118	7.84856e+06	M	27.8	38.6
587110	7.84856e+06	M	54.3	72
587102	7.84857e+06	M	42.7	45.8
587094	7.84858e+06	M	31.5	67.6
587086	7.84858e+06	M	60.4	58.5
587079	7.84859e+06	M	42.7	50.3
587071	7.84859e+06	M	49.5	62.9
587064	7.8486e+06	M	38.6	51.1
587056	7.84861e+06	M	14.6	35.2
587195	7.8485e+06	M	2.5	8.7
587187	7.84851e+06	M	3.5	3.9
587178	7.84852e+06	M	10.5	20.3
587168	7.84853e+06	M	13.9	26.7
587161	7.84853e+06	M	26.3	26.8
587153	7.84854e+06	M	17.1	46.5
587146	7.84854e+06	M	3.5	37.4
587138	7.84855e+06	M	7.6	42.1
587130	7.84856e+06	M	15.4	55
587122	7.84856e+06	M	13.6	50.9
587114	7.84857e+06	M	19.7	57.3
587105	7.84858e+06	M	18.7	59.8
587097	7.84858e+06	M	16.3	44.3
587090	7.84859e+06	M	21.9	47.4
587083	7.8486e+06	M	2.1	21.4
587076	7.8486e+06	M	7	54.1
587068	7.84861e+06	M	11.7	43.6
587060	7.84861e+06	M	23	24.4
587200	7.84851e+06	M	43.6	47.2
587192	7.84852e+06	M	18.8	33.4
587184	7.84853e+06	M	42.6	31.2
587176	7.84853e+06	M	24.1	50.2
587168	7.84854e+06	M	32.4	35.7
587160	7.84854e+06	M	29.6	38.3
587153	7.84855e+06	M	27.7	58
587145	7.84856e+06	M	27.6	25.7
587138	7.84856e+06	M	19.6	57.4
587131	7.84857e+06	M	17.4	56.8
587123	7.84858e+06	M	25.3	53.1
587116	7.84858e+06	M	11	34.8
587107	7.84859e+06	M	7.5	32.2
587099	7.8486e+06	M	3.3	36.2
587091	7.8486e+06	M	0	8.2
587085	7.84861e+06	M	2.5	0
587077	7.84862e+06	M	2.3	19
587068	7.84862e+06	M	5.7	39.8
587196	7.84852e+06	Al	27.1	62.3637
587192	7.84853e+06	Al	53.9	65.4622
587187	7.84853e+06	Al	58.9	75.2257
587183	7.84853e+06	Al	7.6	29.7278
587179	7.84854e+06	Al	13.8	36.3429
587175	7.84854e+06	Al	36.6	48.9467
587171	7.84854e+06	Al	6.1	12.8859
587167	7.84855e+06	Al	32.3	36.5121
587163	7.84855e+06	Al	16.1	31.9214
587160	7.84855e+06	Al	36.2	47.1837
587156	7.84856e+06	Al	36.7	58.1069
587152	7.84856e+06	Al	44.3	62.9032
587148	7.84856e+06	Al	33	44.7568
587145	7.84857e+06	Al	26.8	63.493
587141	7.84857e+06	Al	34.6	45.4218
587137	7.84857e+06	Al	39.7	59.7443
587133	7.84858e+06	Al	32.4	57.7368
587130	7.84858e+06	Al	25.7	45.6664
587126	7.84858e+06	Al	36.4	49.2532
587123	7.84859e+06	Al	49.1	58.5946
587118	7.84859e+06	Al	60.4	66.2478
587115	7.84859e+06	Al	53.7	65.7502
587111	7.8486e+06	Al	61.1	61.2483
587108	7.8486e+06	Al	63.1	53.5506
587104	7.8486e+06	Al	56.3	56.0311
587100	7.84861e+06	Al	9.3	41.8221
587096	7.84861e+06	Al	12.2	36.6574
587092	7.84861e+06	Al	26.9	44.3216
587088	7.84861e+06	Al	43.8	70.9545
587084	7.84862e+06	Al	53.7	51.294
587080	7.84862e+06	Al	53.7	60.7454
587076	7.84862e+06	Al	29.2	33.8049
587073	7.84863e+06	Al	47.6	42.8067
587069	7.84863e+06	Al	31.5	44.1295
587199	7.84853e+06	Al	35.6	56.1268
587195	7.84853e+06	Al	48.2	56.3927
587190	7.84853e+06	Al	55.8	66.5819
587187	7.84854e+06	Al	62.8	64.1855
587183	7.84854e+06	Al	40.9	52.9802
587180	7.84854e+06	Al	41	52.8331
587175	7.84855e+06	Al	47.4	57.113
587172	7.84855e+06	Al	56.7	73.0307
587168	7.84855e+06	Al	52	68.513
587163	7.84856e+06	Al	36.2	47.0059
587159	7.84856e+06	Al	37.8	54.5155
587156	7.84856e+06	Al	42.5	51.5345
587151	7.84857e+06	Al	47.5	57.4489
587148	7.84857e+06	Al	49.7	56.7633
587144	7.84857e+06	Al	56.7	64.7759
587140	7.84858e+06	Al	60.7	63.1249
587137	7.84858e+06	Al	35	51.0029
587133	7.84858e+06	Al	63.4	70.8524
587129	7.84859e+06	Al	62.7	73.3768
587125	7.84859e+06	Al	62	70.3434
587121	7.84859e+06	Al	66.5	66.4908
587117	7.8486e+06	Al	64.9	71.4921
587113	7.8486e+06	Al	44.7	57.4428
587110	7.8486e+06	Al	46.5	53.1818
587106	7.8486e+06	Al	42.9	58.0729
587102	7.84861e+06	Al	36.1	46.0531
587099	7.84861e+06	Al	35.4	56.5217
587095	7.84861e+06	Al	51.6	55.6837
587091	7.84862e+06	Al	51.7	66.8545
587088	7.84862e+06	Al	45	60.6789
587084	7.84862e+06	Al	53.6	58.5146
587080	7.84863e+06	Al	39	59.805
587076	7.84863e+06	Al	31.9	57.8776
587072	7.84863e+06	Al	25.4	45.2603
587204	7.84853e+06	Al	36.4	49.6268
587199	7.84853e+06	Al	49.2	59.0557
587195	7.84854e+06	Al	61	67.5765
587190	7.84854e+06	Al	55.2	68.1003
587187	7.84854e+06	Al	61.4	61.4628
587182	7.84855e+06	Al	63	52.6496
587179	7.84855e+06	Al	57.5	57.6414
587175	7.84855e+06	Al	65	76.1478
587171	7.84856e+06	Al	72.9	78.0191
587167	7.84856e+06	Al	68.4	82.8439
587164	7.84856e+06	Al	74.2	86.928
587160	7.84857e+06	Al	66.7	77.566
587156	7.84857e+06	Al	59.5	76.9175
587152	7.84857e+06	Al	52.3	70.2616
587148	7.84858e+06	Al	39.6	71.996
587144	7.84858e+06	Al	44.9	31.0425
587140	7.84858e+06	Al	52.9	63.2458
587136	7.84859e+06	Al	45.3	54.2102
587132	7.84859e+06	Al	55.4	53.3911
587129	7.84859e+06	Al	61.7	56.8627
587126	7.8486e+06	Al	51.8	55.3191
587121	7.8486e+06	Al	51.6	52.785
587117	7.8486e+06	Al	61.6	62.1293
587113	7.84861e+06	Al	66.7	60.1807
587111	7.84861e+06	Al	57.6	71.9447
587107	7.84861e+06	Al	77.9	74.5708
587103	7.84862e+06	Al	72.9	79.0323
587099	7.84862e+06	Al	75.8	66.9996
587095	7.84862e+06	Al	64.2	74.5155
587091	7.84863e+06	Al	70.4	79.8564
587086	7.84863e+06	Al	73.2	67.4472
587082	7.84863e+06	Al	73.2	83.3333
587079	7.84863e+06	Al	71.5	75.7645
587076	7.84864e+06	Al	72.5	77.2385
587204	7.84854e+06	Al	31.3	32.3484
587200	7.84854e+06	Al	63.9	69.7895
587196	7.84855e+06	Al	65.7	78.9985
587191	7.84855e+06	Al	84.4	88.15
587187	7.84855e+06	Al	77.8	90.6977
587183	7.84856e+06	Al	76.3	85.6132
587180	7.84856e+06	Al	73.2	69.2616
587176	7.84856e+06	Al	72.1	81.2775
587172	7.84856e+06	Al	84.1	87.0775
587169	7.84857e+06	Al	83.4	82.8407
587166	7.84857e+06	Al	73.9	84.627
587162	7.84857e+06	Al	82.7	91.1801
587159	7.84858e+06	Al	79.3	81.9502
587155	7.84858e+06	Al	75.5	80.8864
587151	7.84858e+06	Al	79.1	79.5918
587147	7.84859e+06	Al	71.1	73.593
587143	7.84859e+06	Al	64.9	75.2702
587139	7.84859e+06	Al	80.2	87.0441
587135	7.8486e+06	Al	67.2	70.7599
587131	7.8486e+06	Al	56.6	72.9164
587127	7.8486e+06	Al	67.9	79.0364
587123	7.84861e+06	Al	78.2	83.8959
587119	7.84861e+06	Al	69.9	70.5906
587115	7.84861e+06	Al	71.8	79.0758
587112	7.84862e+06	Al	67.1	76.063
587108	7.84862e+06	Al	75.5	82.8062
587104	7.84862e+06	Al	74.9	74.5469
587101	7.84863e+06	Al	75.7	81.099
587097	7.84863e+06	Al	72.3	83.7809
587093	7.84863e+06	Al	66.8	67.3552
587089	7.84863e+06	Al	64	54.8523
587085	7.84864e+06	Al	68.3	33.6329
587081	7.84864e+06	Al	69.9	75.033
587077	7.84864e+06	Al	68.4	72.6732
587209	7.84854e+06	Al	2.3	1.25426
587205	7.84855e+06	Al	1.9	1.78299
587201	7.84855e+06	Al	45.1	46.1261
587196	7.84855e+06	Al	71.1	66.4651
587193	7.84856e+06	Al	58	69.753
587188	7.84856e+06	Al	58.9	76.4171
587185	7.84856e+06	Al	76	78.8218
587180	7.84857e+06	Al	79.8	83.5829
587176	7.84857e+06	Al	72.9	85.7228
587172	7.84857e+06	Al	77	86.5914
587169	7.84858e+06	Al	85.7	76.7803
587165	7.84858e+06	Al	88.6	82.2312
587162	7.84858e+06	Al	72.5	51.8863
587157	7.84859e+06	Al	81.9	83.8809
587154	7.84859e+06	Al	54.6	80.9722
587150	7.84859e+06	Al	66.7	71.776
587146	7.84859e+06	Al	60.3	77.035
587142	7.8486e+06	Al	63.1	73.9625
587138	7.8486e+06	Al	71.3	77.6042
587134	7.8486e+06	Al	64.6	79.4207
587130	7.84861e+06	Al	30.3	66.0345
587126	7.84861e+06	Al	56.7	78.219
587123	7.84861e+06	Al	61.9	72.3562
587119	7.84862e+06	Al	64.1	78.508
587115	7.84862e+06	Al	65.9	70.0651
587111	7.84862e+06	Al	61	77.1072
587107	7.84863e+06	Al	72.3	74.5782
587103	7.84863e+06	Al	59.8	75.6547
587100	7.84863e+06	Al	57.8	67.8482
587096	7.84864e+06	Al	63.7	77.3448
587092	7.84864e+06	Al	68.6	73.9437
587088	7.84864e+06	Al	69.8	73.1793
587081	7.84865e+06	Al	71.2	76.8473

## Sheet: RNRG RILs
Container!	Rils!	geno!	Plant!	Exp!	RNRG
10	7	1	1	1	46.3023
10	7	1	2	1	42.4437
10	7	1	3	1	46.3023
10	7	1	4	1	44.373
10	7	1	5	1	52.09
10	7	1	6	1	32.7974
10	7	1	7	1	40.5145
10	13	2	1	1	*
10	13	2	2	1	90.1288
10	13	2	3	1	90.1288
10	13	2	4	1	72.103
10	13	2	5	1	*
10	13	2	6	1	95.279
10	13	2	7	1	103.004
12	24	3	1	1	19.0594
12	24	3	2	1	20.7921
12	24	3	3	1	22.5248
12	24	3	4	1	22.5248
12	24	3	5	1	20.7921
12	24	3	6	1	25.9901
12	24	3	7	1	27.7228
1	26	4	1	1	38.7931
1	26	4	2	1	41.3793
1	26	4	3	1	38.7931
1	26	4	4	1	41.3793
1	26	4	5	1	33.6207
1	26	4	6	1	28.4483
1	26	4	7	1	31.0345
15	28	5	1	1	20.3072
15	28	5	2	1	17.9181
15	28	5	3	1	11.9454
15	28	5	4	1	17.9181
15	28	5	5	1	14.3345
15	28	5	6	1	17.9181
15	28	5	7	1	11.9454
15	36	6	1	1	9.69231
15	36	6	2	1	*
15	36	6	3	1	21.5385
15	36	6	4	1	21.5385
15	36	6	5	1	16.1538
15	36	6	6	1	10.7692
15	36	6	7	1	10.7692
2	41	7	1	1	*
2	41	7	2	1	62.6316
2	41	7	3	1	62.6316
2	41	7	4	1	49.7368
2	41	7	5	1	*
2	41	7	6	1	46.0526
2	41	7	7	1	38.6842
6	56	8	1	1	23.1788
6	56	8	2	1	21.3245
6	56	8	3	1	25.9603
6	56	8	4	1	30.596
6	56	8	5	1	22.2517
6	56	8	6	1	23.1788
6	56	8	7	1	31.5232
9	59	9	1	1	71.2281
9	59	9	2	1	73.6842
9	59	9	3	1	73.6842
9	59	9	4	1	*
9	59	9	5	1	61.4035
9	59	9	6	1	63.8596
9	59	9	7	1	76.1404
2	60	10	1	1	*
2	60	10	2	1	*
2	60	10	3	1	16.2791
2	60	10	4	1	16.2791
2	60	10	5	1	18.4496
2	60	10	6	1	*
2	60	10	7	1	*
14	65	11	1	1	20.0573
14	65	11	2	1	28.0802
14	65	11	3	1	22.063
14	65	11	4	1	18.0516
14	65	11	5	1	26.0745
14	65	11	6	1	24.0688
14	65	11	7	1	16.0458
11	66	12	1	1	92.3077
11	66	12	2	1	84.6154
11	66	12	3	1	76.9231
11	66	12	4	1	74.359
11	66	12	5	1	89.7436
11	66	12	6	1	79.4872
11	66	12	7	1	97.4359
5	67	13	1	1	20.1536
5	67	13	2	1	18.81
5	67	13	3	1	20.1536
5	67	13	4	1	18.81
5	67	13	5	1	22.8407
5	67	13	6	1	17.4664
5	67	13	7	1	*
14	69	14	1	1	*
14	69	14	2	1	65.625
14	69	14	3	1	70.3125
14	69	14	4	1	67.9688
14	69	14	5	1	46.875
14	69	14	6	1	70.3125
14	69	14	7	1	*
13	73	15	1	1	*
13	73	15	2	1	24.4009
13	73	15	3	1	22.8758
13	73	15	4	1	27.451
13	73	15	5	1	22.8758
13	73	15	6	1	19.8257
13	73	15	7	1	24.4009
4	79	16	1	1	*
4	79	16	2	1	18.7243
4	79	16	3	1	15.8436
4	79	16	4	1	17.284
4	79	16	5	1	15.8436
4	79	16	6	1	17.284
4	79	16	7	1	17.284
7	80	17	1	1	19.3906
7	80	17	2	1	27.1468
7	80	17	3	1	19.3906
7	80	17	4	1	29.0859
7	80	17	5	1	23.2687
7	80	17	6	1	27.1468
7	80	17	7	1	27.1468
1	81	18	1	1	29.0456
1	81	18	2	1	24.6888
1	81	18	3	1	36.3071
1	81	18	4	1	30.4979
1	81	18	5	1	30.4979
1	81	18	6	1	37.7593
1	81	18	7	1	33.4025
3	88	19	1	1	181.119
3	88	19	2	1	171.329
3	88	19	3	1	146.853
3	88	19	4	1	200.699
3	88	19	5	1	225.175
3	88	19	6	1	181.119
3	88	19	7	1	215.385
9	105	20	1	1	54.5657
9	105	20	2	1	51.4477
9	105	20	3	1	62.3608
9	105	20	4	1	65.4788
9	105	20	5	1	59.2428
9	105	20	6	1	59.2428
9	105	20	7	1	42.0935
1	108	21	1	1	23.4783
1	108	21	2	1	33.913
1	108	21	3	1	23.4783
1	108	21	4	1	31.3043
1	108	21	5	1	*
1	108	21	6	1	31.3043
1	108	21	7	1	20.8696
6	117	22	1	1	89.5522
6	117	22	2	1	89.5522
6	117	22	3	1	100.746
6	117	22	4	1	94.0299
6	117	22	5	1	105.224
6	117	22	6	1	102.985
6	117	22	7	1	78.3582
2	122	23	1	1	17.3913
2	122	23	2	1	23.1884
2	122	23	3	1	14.4928
2	122	23	4	1	15.942
2	122	23	5	1	18.8406
2	122	23	6	1	14.4928
2	122	23	7	1	15.942
4	123	24	1	1	18.1347
4	123	24	2	1	*
4	123	24	3	1	18.1347
4	123	24	4	1	12.6943
4	123	24	5	1	19.9482
4	123	24	6	1	14.5078
4	123	24	7	1	18.1347
3	133	25	1	1	31.25
3	133	25	2	1	28.75
3	133	25	3	1	28.75
3	133	25	4	1	28.75
3	133	25	5	1	31.25
3	133	25	6	1	*
3	133	25	7	1	27.5
10	134	26	1	1	108.287
10	134	26	2	1	139.227
10	134	26	3	1	146.961
10	134	26	4	1	116.022
10	134	26	5	1	150.829
10	134	26	6	1	108.287
10	134	26	7	1	108.287
9	139	27	1	1	9.97963
9	139	27	2	1	17.1079
9	139	27	3	1	17.1079
9	139	27	4	1	9.97963
9	139	27	5	1	14.2566
9	139	27	6	1	14.2566
9	139	27	7	1	11.4053
2	156	28	1	1	13.2075
2	156	28	2	1	11.4465
2	156	28	3	1	14.9686
2	156	28	4	1	16.7296
2	156	28	5	1	13.2075
2	156	28	6	1	11.4465
2	156	28	7	1	9.68553
9	160	29	1	1	20.8333
9	160	29	2	1	16.6667
9	160	29	3	1	18.75
9	160	29	4	1	16.6667
9	160	29	5	1	20.8333
9	160	29	6	1	14.5833
9	160	29	7	1	12.5
1	172	30	1	1	51.8519
1	172	30	2	1	51.8519
1	172	30	3	1	30.2469
1	172	30	4	1	25.9259
1	172	30	5	1	25.9259
1	172	30	6	1	21.6049
1	172	30	7	1	21.6049
11	188	31	1	1	53.5211
11	188	31	2	1	61.9718
11	188	31	3	1	59.1549
11	188	31	4	1	47.8873
11	188	31	5	1	70.4225
11	188	31	6	1	73.2394
11	188	31	7	1	53.5211
9	189	32	1	1	58.8785
9	189	32	2	1	76.324
9	189	32	3	1	*
9	189	32	4	1	58.8785
9	189	32	5	1	58.8785
9	189	32	6	1	69.7819
9	189	32	7	1	54.5171
13	201	33	1	1	32.9154
13	201	33	2	1	46.0815
13	201	33	3	1	24.1379
13	201	33	4	1	32.9154
13	201	33	5	1	32.9154
13	201	33	6	1	34.0125
13	201	33	7	1	21.9436
14	203	34	1	1	88.0734
14	203	34	2	1	101.835
14	203	34	3	1	46.789
14	203	34	4	1	46.789
14	203	34	5	1	46.789
14	203	34	6	1	90.8257
14	203	34	7	1	38.5321
12	208	35	1	1	30.0373
12	208	35	2	1	33.9552
12	208	35	3	1	32.6493
12	208	35	4	1	32.6493
12	208	35	5	1	*
12	208	35	6	1	35.2612
12	208	35	7	1	30.0373
12	217	36	1	1	8.41924
12	217	36	2	1	12.0275
12	217	36	3	1	15.6357
12	217	36	4	1	15.6357
12	217	36	5	1	14.433
12	217	36	6	1	12.0275
12	217	36	7	1	15.6357
10	220	37	1	1	88.189
10	220	37	2	1	77.1654
10	220	37	3	1	74.4094
10	220	37	4	1	*
10	220	37	5	1	77.1654
10	220	37	6	1	96.4567
10	220	37	7	1	74.4094
2	225	38	1	1	38.2184
2	225	38	2	1	48.2759
2	225	38	3	1	46.2644
2	225	38	4	1	30.1724
2	225	38	5	1	58.3333
2	225	38	6	1	44.2529
2	225	38	7	1	56.3218
1	228	39	1	1	*
1	228	39	2	1	20.649
1	228	39	3	1	24.7788
1	228	39	4	1	24.7788
1	228	39	5	1	26.8437
1	228	39	6	1	30.9735
1	228	39	7	1	*
13	230	40	1	1	19.8582
13	230	40	2	1	19.8582
13	230	40	3	1	16.5485
13	230	40	4	1	24.8227
13	230	40	5	1	21.513
13	230	40	6	1	19.8582
13	230	40	7	1	23.1678
3	250	41	1	1	34.4615
3	250	41	2	1	15.0769
3	250	41	3	1	30.1538
3	250	41	4	1	32.3077
3	250	41	5	1	28
3	250	41	6	1	30.1538
3	250	41	7	1	17.2308
1	259	42	1	1	32.5581
1	259	42	2	1	23.2558
1	259	42	3	1	32.5581
1	259	42	4	1	16.2791
1	259	42	5	1	25.5814
1	259	42	6	1	18.6047
1	259	42	7	1	34.8837
5	261	43	1	1	33.2016
5	261	43	2	1	33.2016
5	261	43	3	1	42.8854
5	261	43	4	1	52.5692
5	261	43	5	1	44.2688
5	261	43	6	1	58.1028
5	261	43	7	1	34.585
5	262	44	1	1	21.4029
5	262	44	2	1	18.8849
5	262	44	3	1	18.8849
5	262	44	4	1	22.6619
5	262	44	5	1	*
5	262	44	6	1	21.4029
5	262	44	7	1	*
3	274	45	1	1	34.8837
3	274	45	2	1	34.8837
3	274	45	3	1	30.2326
3	274	45	4	1	30.2326
3	274	45	5	1	41.8605
3	274	45	6	1	27.907
3	274	45	7	1	34.8837
14	275	46	1	1	64.9007
14	275	46	2	1	62.5828
14	275	46	3	1	*
14	275	46	4	1	62.5828
14	275	46	5	1	74.1722
14	275	46	6	1	57.947
14	275	46	7	1	78.8079
11	283	47	1	1	*
11	283	47	2	1	31.4607
11	283	47	3	1	39.3258
11	283	47	4	1	31.4607
11	283	47	5	1	26.2172
11	283	47	6	1	39.3258
11	283	47	7	1	34.0824
15	300	48	1	1	26.9231
15	300	48	2	1	30.7692
15	300	48	3	1	21.1538
15	300	48	4	1	28.8462
15	300	48	5	1	25.9615
15	300	48	6	1	28.8462
15	300	48	7	1	21.1538
6	302	49	1	1	13.8462
6	302	49	2	1	21.5385
6	302	49	3	1	12.3077
6	302	49	4	1	*
6	302	49	5	1	15.3846
6	302	49	6	1	23.0769
6	302	49	7	1	13.8462
11	304	50	1	1	57.2727
11	304	50	2	1	57.2727
11	304	50	3	1	38.1818
11	304	50	4	1	*
11	304	50	5	1	44.5455
11	304	50	6	1	44.5455
11	304	50	7	1	44.5455
9	305	51	1	1	51.756
9	305	51	2	1	53.0499
9	305	51	3	1	49.1682
9	305	51	4	1	*
9	305	51	5	1	40.1109
9	305	51	6	1	28.4658
9	305	51	7	1	58.2255
11	306	52	1	1	*
11	306	52	2	1	35.2201
11	306	52	3	1	*
11	306	52	4	1	45.4927
11	306	52	5	1	33.7526
11	306	52	6	1	36.6876
11	306	52	7	1	29.3501
12	309	53	1	1	33.8947
12	309	53	2	1	41.2632
12	309	53	3	1	48.6316
12	309	53	4	1	44.2105
12	309	53	5	1	38.3158
12	309	53	6	1	41.2632
12	309	53	7	1	38.3158
7	310	54	1	1	82.5959
7	310	54	2	1	61.9469
7	310	54	3	1	82.5959
7	310	54	4	1	72.2714
7	310	54	5	1	61.9469
7	310	54	6	1	76.4012
7	310	54	7	1	70.2065
15	315	55	1	1	17.199
15	315	55	2	1	20.6388
15	315	55	3	1	15.4791
15	315	55	4	1	15.4791
15	315	55	5	1	17.199
15	315	55	6	1	20.6388
15	315	55	7	1	15.4791
2	316	56	1	1	156.383
2	316	56	2	1	104.255
2	316	56	3	1	178.723
2	316	56	4	1	126.596
2	316	56	5	1	145.213
2	316	56	6	1	145.213
2	316	56	7	1	178.723
14	324	57	1	1	65.5431
14	324	57	2	1	78.6517
14	324	57	3	1	65.5431
14	324	57	4	1	81.2734
14	324	57	5	1	73.4082
14	324	57	6	1	83.8951
14	324	57	7	1	62.9213
15	325	58	1	1	31.1111
15	325	58	2	1	27.2222
15	325	58	3	1	27.2222
15	325	58	4	1	29.1667
15	325	58	5	1	30.1389
15	325	58	6	1	26.25
15	325	58	7	1	29.1667
11	328	59	1	1	19.4085
11	328	59	2	1	14.2329
11	328	59	3	1	23.2902
11	328	59	4	1	12.939
11	328	59	5	1	14.2329
11	328	59	6	1	14.2329
11	328	59	7	1	14.2329
8	344	60	1	1	88.0795
8	344	60	2	1	85.7616
8	344	60	3	1	*
8	344	60	4	1	71.8543
8	344	60	5	1	97.351
8	344	60	6	1	92.7152
8	344	60	7	1	92.7152
5	345	61	1	1	19.0776
5	345	61	2	1	22.0126
5	345	61	3	1	19.0776
5	345	61	4	1	27.8826
5	345	61	5	1	23.4801
5	345	61	6	1	22.0126
5	345	61	7	1	19.0776
4	348	62	1	1	84.7751
4	348	62	2	1	96.8858
4	348	62	3	1	82.3529
4	348	62	4	1	106.574
4	348	62	5	1	104.152
4	348	62	6	1	89.6194
4	348	62	7	1	101.73
8	349	63	1	1	21.288
8	349	63	2	1	31.3059
8	349	63	3	1	23.7925
8	349	63	4	1	18.7835
8	349	63	5	1	22.5403
8	349	63	6	1	22.5403
8	349	63	7	1	15.0268
7	355	64	1	1	14.7793
7	355	64	2	1	12.0921
7	355	64	3	1	17.4664
7	355	64	4	1	20.1536
7	355	64	5	1	20.1536
7	355	64	6	1	16.1228
7	355	64	7	1	18.81
5	362	65	1	1	22.6171
5	362	65	2	1	24.8788
5	362	65	3	1	24.8788
5	362	65	4	1	*
5	362	65	5	1	24.8788
5	362	65	6	1	28.2714
5	362	65	7	1	*
7	363	66	1	1	71.9626
7	363	66	2	1	107.944
7	363	66	3	1	88.3178
7	363	66	4	1	91.5888
7	363	66	5	1	94.8598
7	363	66	6	1	78.5047
7	363	66	7	1	81.7757
13	370	67	1	1	47.6654
13	370	67	2	1	36.7704
13	370	67	3	1	38.1323
13	370	67	4	1	57.1984
13	370	67	5	1	54.4747
13	370	67	6	1	47.6654
13	370	67	7	1	51.751
8	374	68	1	1	*
8	374	68	2	1	19.3727
8	374	68	3	1	*
8	374	68	4	1	20.6642
8	374	68	5	1	21.9557
8	374	68	6	1	25.8303
8	374	68	7	1	19.3727
2	375	69	1	1	16.5261
2	375	69	2	1	17.7066
2	375	69	3	1	17.7066
2	375	69	4	1	16.5261
2	375	69	5	1	20.0675
2	375	69	6	1	22.4283
2	375	69	7	1	16.5261
13	377	70	1	1	13.0747
13	377	70	2	1	15.0862
13	377	70	3	1	16.092
13	377	70	4	1	13.0747
13	377	70	5	1	12.069
13	377	70	6	1	14.0805
13	377	70	7	1	15.0862
3	386	71	1	1	12.963
3	386	71	2	1	*
3	386	71	3	1	15.5556
3	386	71	4	1	11.6667
3	386	71	5	1	19.4444
3	386	71	6	1	18.1481
3	386	71	7	1	16.8519
3	406	72	1	1	*
3	406	72	2	1	36.8421
3	406	72	3	1	34.2105
3	406	72	4	1	44.7368
3	406	72	5	1	39.4737
3	406	72	6	1	31.5789
3	406	72	7	1	44.7368
8	409	73	1	1	110.36
8	409	73	2	1	88.2883
8	409	73	3	1	110.36
8	409	73	4	1	94.5946
8	409	73	5	1	110.36
8	409	73	6	1	110.36
8	409	73	7	1	94.5946
8	422	74	1	1	21.7295
8	422	74	2	1	23.2816
8	422	74	3	1	21.7295
8	422	74	4	1	18.6253
8	422	74	5	1	21.7295
8	422	74	6	1	23.2816
8	422	74	7	1	18.6253
10	436	75	1	1	100
10	436	75	2	1	87.8788
10	436	75	3	1	87.8788
10	436	75	4	1	112.121
10	436	75	5	1	57.5758
10	436	75	6	1	60.6061
10	436	75	7	1	66.6667
5	439	76	1	1	30.1266
5	439	76	2	1	17.7215
5	439	76	3	1	19.4937
5	439	76	4	1	17.7215
5	439	76	5	1	23.038
5	439	76	6	1	17.7215
5	439	76	7	1	21.2658
12	441	77	1	1	*
12	441	77	2	1	113.953
12	441	77	3	1	109.884
12	441	77	4	1	122.093
12	441	77	5	1	142.442
12	441	77	6	1	138.372
12	441	77	7	1	*
1	442	78	1	1	39.0863
1	442	78	2	1	37.9019
1	442	78	3	1	33.1641
1	442	78	4	1	29.6108
1	442	78	5	1	41.4552
1	442	78	6	1	39.0863
1	442	78	7	1	46.1929
12	443	79	1	1	22.2222
12	443	79	2	1	18.5185
12	443	79	3	1	24.0741
12	443	79	4	1	20.3704
12	443	79	5	1	22.2222
12	443	79	6	1	25.9259
12	443	79	7	1	27.7778
3	445	80	1	1	28.2258
3	445	80	2	1	31.9892
3	445	80	3	1	30.1075
3	445	80	4	1	28.2258
3	445	80	5	1	26.3441
3	445	80	6	1	35.7527
3	445	80	7	1	30.1075
5	447	81	1	1	25.4717
5	447	81	2	1	21.2264
5	447	81	3	1	*
5	447	81	4	1	15.566
5	447	81	5	1	*
5	447	81	6	1	21.2264
5	447	81	7	1	22.6415
13	451	82	1	1	11.7917
13	451	82	2	1	13.9357
13	451	82	3	1	39.6631
13	451	82	4	1	15.0077
13	451	82	5	1	42.879
13	451	82	6	1	45.023
13	451	82	7	1	47.1669
6	453	83	1	1	24.7059
6	453	83	2	1	31.2941
6	453	83	3	1	31.2941
6	453	83	4	1	16.4706
6	453	83	5	1	26.3529
6	453	83	6	1	29.6471
6	453	83	7	1	24.7059
9	454	84	1	1	63.9785
9	454	84	2	1	69.6237
9	454	84	3	1	56.4516
9	454	84	4	1	63.9785
9	454	84	5	1	62.0968
9	454	84	6	1	62.0968
9	454	84	7	1	65.8602
15	456	85	1	1	83.5484
15	456	85	2	1	67.7419
15	456	85	3	1	92.5806
15	456	85	4	1	*
15	456	85	5	1	70
15	456	85	6	1	83.5484
15	456	85	7	1	65.4839
6	461	86	1	1	*
6	461	86	2	1	44.1441
6	461	86	3	1	36.2613
6	461	86	4	1	47.2973
6	461	86	5	1	58.3333
6	461	86	6	1	47.2973
6	461	86	7	1	39.4144
4	462	87	1	1	76.2025
4	462	87	2	1	63.7975
4	462	87	3	1	62.0253
4	462	87	4	1	63.7975
4	462	87	5	1	65.5696
4	462	87	6	1	65.5696
4	462	87	7	1	63.7975
7	475	88	1	1	12.8763
7	475	88	2	1	15.2174
7	475	88	3	1	11.7057
7	475	88	4	1	17.5585
7	475	88	5	1	14.0468
7	475	88	6	1	19.8997
7	475	88	7	1	14.0468
8	478	89	1	1	43.75
8	478	89	2	1	45.3704
8	478	89	3	1	64.8148
8	478	89	4	1	68.0556
8	478	89	5	1	55.0926
8	478	89	6	1	58.3333
8	478	89	7	1	71.2963
8	480	90	1	1	77.0925
8	480	90	2	1	98.6784
8	480	90	3	1	92.511
8	480	90	4	1	101.762
8	480	90	5	1	*
8	480	90	6	1	98.6784
8	480	90	7	1	83.2599
10	7	1	1	2	95.2381
10	7	1	2	2	59.5238
10	7	1	3	2	47.619
10	7	1	4	2	76.1905
10	7	1	5	2	78.5714
10	7	1	6	2	64.2857
10	7	1	7	2	51.7264
10	13	2	1	2	103.245
10	13	2	2	2	103.245
10	13	2	3	2	117.699
10	13	2	4	2	109.44
10	13	2	5	2	103.245
10	13	2	6	2	*
10	13	2	7	2	99.115
12	24	3	1	2	24.0106
12	24	3	2	2	*
12	24	3	3	2	27.7045
12	24	3	4	2	31.3984
12	24	3	5	2	29.5515
12	24	3	6	2	27.7045
12	24	3	7	2	22.1636
1	26	4	1	2	*
1	26	4	2	2	*
1	26	4	3	2	40.3846
1	26	4	4	2	37.6923
1	26	4	5	2	40.3846
1	26	4	6	2	40.3846
1	26	4	7	2	*
15	28	5	1	2	11.0236
15	28	5	2	2	12.126
15	28	5	3	2	15.4331
15	28	5	4	2	15.4331
15	28	5	5	2	13.2283
15	28	5	6	2	11.0236
15	28	5	7	2	15.4331
15	36	6	1	2	12.5172
15	36	6	2	2	16.3686
15	36	6	3	2	14.4429
15	36	6	4	2	14.4429
15	36	6	5	2	16.3686
15	36	6	6	2	16.3686
15	36	6	7	2	11.5543
2	41	7	1	2	*
2	41	7	2	2	93.2115
2	41	7	3	2	87.7285
2	41	7	4	2	85.9008
2	41	7	5	2	60.3133
2	41	7	6	2	89.5561
2	41	7	7	2	89.5561
6	56	8	1	2	33.9719
6	56	8	2	2	25.9259
6	56	8	3	2	46.4879
6	56	8	4	2	30.3959
6	56	8	5	2	35.7599
6	56	8	6	2	37.5479
6	56	8	7	2	20.5619
9	59	9	1	2	51.6393
9	59	9	2	2	80.3279
9	59	9	3	2	89.8907
9	59	9	4	2	76.5027
9	59	9	5	2	95.6284
9	59	9	6	2	82.2404
9	59	9	7	2	55.4645
2	60	10	1	2	15.1399
2	60	10	2	2	13.3588
2	60	10	3	2	18.7023
2	60	10	4	2	14.2494
2	60	10	5	2	14.2494
2	60	10	6	2	15.1399
2	60	10	7	2	16.0305
14	65	11	1	2	22.8972
14	65	11	2	2	14.7196
14	65	11	3	2	16.3551
14	65	11	4	2	19.6262
14	65	11	5	2	21.2617
14	65	11	6	2	22.8972
14	65	11	7	2	16.3551
11	66	12	1	2	70.2006
11	66	12	2	2	70.2006
11	66	12	3	2	56.1605
11	66	12	4	2	64.1834
11	66	12	5	2	68.1948
11	66	12	6	2	66.1891
11	66	12	7	2	56.1605
5	67	13	1	2	14.8936
5	67	13	2	2	14.8936
5	67	13	3	2	14.8936
5	67	13	4	2	18.8652
5	67	13	5	2	15.8865
5	67	13	6	2	15.8865
5	67	13	7	2	12.9078
14	69	14	1	2	150
14	69	14	2	2	102.632
14	69	14	3	2	193.421
14	69	14	4	2	165.789
14	69	14	5	2	181.579
14	69	14	6	2	114.474
14	69	14	7	2	130.263
13	73	15	1	2	16
13	73	15	2	2	22.6667
13	73	15	3	2	25.3333
13	73	15	4	2	20
13	73	15	5	2	18.6667
13	73	15	6	2	26.6667
13	73	15	7	2	*
4	79	16	1	2	31.7221
4	79	16	2	2	25.3776
4	79	16	3	2	25.3776
4	79	16	4	2	29.6073
4	79	16	5	2	27.4924
4	79	16	6	2	27.4924
4	79	16	7	2	27.4924
7	80	17	1	2	16.7279
7	80	17	2	2	14.1544
7	80	17	3	2	14.1544
7	80	17	4	2	19.3015
7	80	17	5	2	19.3015
7	80	17	6	2	12.8676
7	80	17	7	2	16.7279
1	81	18	1	2	51.9608
1	81	18	2	2	46.0784
1	81	18	3	2	75.4902
1	81	18	4	2	56.8627
1	81	18	5	2	*
1	81	18	6	2	*
1	81	18	7	2	*
3	88	19	1	2	105.138
3	88	19	2	2	132.806
3	88	19	3	2	130.04
3	88	19	4	2	135.573
3	88	19	5	2	138.34
3	88	19	6	2	132.806
3	88	19	7	2	113.439
9	105	20	1	2	56
9	105	20	2	2	74.1176
9	105	20	3	2	87.2941
9	105	20	4	2	80.7059
9	105	20	5	2	85.6471
9	105	20	6	2	93.8824
9	105	20	7	2	*
1	108	21	1	2	14.6853
1	108	21	2	2	22.028
1	108	21	3	2	19.5804
1	108	21	4	2	26.9231
1	108	21	5	2	19.5804
1	108	21	6	2	24.4755
1	108	21	7	2	24.4755
6	117	22	1	2	90.1288
6	117	22	2	2	82.618
6	117	22	3	2	85.6223
6	117	22	4	2	76.6094
6	117	22	5	2	82.618
6	117	22	6	2	90.1288
6	117	22	7	2	64.5923
2	122	23	1	2	14.4465
2	122	23	2	2	23.6398
2	122	23	3	2	18.3865
2	122	23	4	2	21.0131
2	122	23	5	2	23.6398
2	122	23	6	2	18.3865
2	122	23	7	2	18.3865
4	123	24	1	2	28.2051
4	123	24	2	2	28.2051
4	123	24	3	2	25.641
4	123	24	4	2	25.641
4	123	24	5	2	33.3333
4	123	24	6	2	25.641
4	123	24	7	2	30.7692
3	133	25	1	2	27.4227
3	133	25	2	2	40.4124
3	133	25	3	2	30.3093
3	133	25	4	2	27.4227
3	133	25	5	2	36.0825
3	133	25	6	2	27.4227
3	133	25	7	2	34.6392
10	134	26	1	2	230.07
10	134	26	2	2	215.385
10	134	26	3	2	230.07
10	134	26	4	2	244.755
10	134	26	5	2	176.224
10	134	26	6	2	264.336
10	134	26	7	2	234.965
9	139	27	1	2	10.6061
9	139	27	2	2	8.15851
9	139	27	3	2	8.15851
9	139	27	4	2	8.15851
9	139	27	5	2	5.71096
9	139	27	6	2	12.2378
9	139	27	7	2	5.71096
2	156	28	1	2	12.3529
2	156	28	2	2	9.88235
2	156	28	3	2	13.1765
2	156	28	4	2	12.3529
2	156	28	5	2	12.3529
2	156	28	6	2	9.05882
2	156	28	7	2	9.88235
9	160	29	1	2	12.6761
9	160	29	2	2	14.0845
9	160	29	3	2	14.0845
9	160	29	4	2	9.85915
9	160	29	5	2	16.9014
9	160	29	6	2	11.2676
9	160	29	7	2	14.0845
1	172	30	1	2	10.687
1	172	30	2	2	10.687
1	172	30	3	2	8.54962
1	172	30	4	2	9.61832
1	172	30	5	2	9.61832
1	172	30	6	2	11.7557
1	172	30	7	2	10.687
11	188	31	1	2	*
11	188	31	2	2	61.7647
11	188	31	3	2	32.0261
11	188	31	4	2	68.6275
11	188	31	5	2	38.8889
11	188	31	6	2	64.0523
11	188	31	7	2	43.4641
9	189	32	1	2	56.5217
9	189	32	2	2	76.087
9	189	32	3	2	47.8261
9	189	32	4	2	58.6957
9	189	32	5	2	54.3478
9	189	32	6	2	54.3478
9	189	32	7	2	78.2609
13	201	33	1	2	*
13	201	33	2	2	55.0445
13	201	33	3	2	20.7715
13	201	33	4	2	*
13	201	33	5	2	33.2344
13	201	33	6	2	22.8487
13	201	33	7	2	22.8487
14	203	34	1	2	38.7879
14	203	34	2	2	*
14	203	34	3	2	48.4848
14	203	34	4	2	29.0909
14	203	34	5	2	*
14	203	34	6	2	*
14	203	34	7	2	*
12	208	35	1	2	22.708
12	208	35	2	2	25.67
12	208	35	3	2	*
12	208	35	4	2	29.6192
12	208	35	5	2	*
12	208	35	6	2	*
12	208	35	7	2	22.708
12	217	36	1	2	16.2791
12	217	36	2	2	10.8527
12	217	36	3	2	17.3643
12	217	36	4	2	16.2791
12	217	36	5	2	11.938
12	217	36	6	2	16.2791
12	217	36	7	2	14.1085
10	220	37	1	2	85.9649
10	220	37	2	2	100.292
10	220	37	3	2	112.573
10	220	37	4	2	94.152
10	220	37	5	2	90.0585
10	220	37	6	2	98.2456
10	220	37	7	2	96.1988
2	225	38	1	2	98.0344
2	225	38	2	2	99.7543
2	225	38	3	2	98.0344
2	225	38	4	2	72.2359
2	225	38	5	2	94.5946
2	225	38	6	2	98.0344
2	225	38	7	2	73.9558
1	228	39	1	2	20.0797
1	228	39	2	2	20.0797
1	228	39	3	2	33.4661
1	228	39	4	2	25.0996
1	228	39	5	2	23.4263
1	228	39	6	2	26.7729
1	228	39	7	2	23.4263
13	230	40	1	2	22.3587
13	230	40	2	2	24.0786
13	230	40	3	2	18.9189
13	230	40	4	2	25.7985
13	230	40	5	2	20.6388
13	230	40	6	2	29.2383
13	230	40	7	2	*
3	250	41	1	2	24.5327
3	250	41	2	2	19.6262
3	250	41	3	2	21.2617
3	250	41	4	2	19.6262
3	250	41	5	2	22.8972
3	250	41	6	2	22.8972
3	250	41	7	2	24.5327
1	259	42	1	2	25.5319
1	259	42	2	2	14.5897
1	259	42	3	2	23.7082
1	259	42	4	2	18.2371
1	259	42	5	2	23.7082
1	259	42	6	2	29.1793
1	259	42	7	2	21.8845
5	261	43	1	2	50.9091
5	261	43	2	2	24.2975
5	261	43	3	2	*
5	261	43	4	2	63.6364
5	261	43	5	2	52.0661
5	261	43	6	2	42.8099
5	261	43	7	2	50.9091
5	262	44	1	2	15.2411
5	262	44	2	2	17.4184
5	262	44	3	2	19.5956
5	262	44	4	2	14.1524
5	262	44	5	2	15.2411
5	262	44	6	2	16.3297
5	262	44	7	2	18.507
3	274	45	1	2	18.2033
3	274	45	2	2	11.5839
3	274	45	3	2	11.5839
3	274	45	4	2	24.8227
3	274	45	5	2	16.5485
3	274	45	6	2	16.5485
3	274	45	7	2	19.8582
14	275	46	1	2	101.613
14	275	46	2	2	110.645
14	275	46	3	2	110.645
14	275	46	4	2	117.419
14	275	46	5	2	110.645
14	275	46	6	2	*
14	275	46	7	2	106.129
11	283	47	1	2	33.7349
11	283	47	2	2	36.5462
11	283	47	3	2	33.7349
11	283	47	4	2	36.5462
11	283	47	5	2	44.9799
11	283	47	6	2	30.9237
11	283	47	7	2	25.3012
15	300	48	1	2	33.3333
15	300	48	2	2	30.6306
15	300	48	3	2	47.7477
15	300	48	4	2	36.036
15	300	48	5	2	36.036
15	300	48	6	2	40.5405
15	300	48	7	2	*
6	302	49	1	2	8.46561
6	302	49	2	2	10.582
6	302	49	3	2	15.873
6	302	49	4	2	12.6984
6	302	49	5	2	10.582
6	302	49	6	2	*
6	302	49	7	2	8.46561
11	304	50	1	2	43.9462
11	304	50	2	2	31.3901
11	304	50	3	2	42.3767
11	304	50	4	2	*
11	304	50	5	2	53.3632
11	304	50	6	2	40.8072
11	304	50	7	2	53.3632
9	305	51	1	2	44.078
9	305	51	2	2	32.5337
9	305	51	3	2	48.2759
9	305	51	4	2	35.6822
9	305	51	5	2	52.4738
9	305	51	6	2	47.2264
9	305	51	7	2	57.7211
11	306	52	1	2	23.1788
11	306	52	2	2	31.2914
11	306	52	3	2	38.245
11	306	52	4	2	28.9735
11	306	52	5	2	27.8146
11	306	52	6	2	38.245
11	306	52	7	2	33.6093
12	309	53	1	2	39.8897
12	309	53	2	2	38.6029
12	309	53	3	2	39.8897
12	309	53	4	2	32.1691
12	309	53	5	2	47.6103
12	309	53	6	2	38.6029
12	309	53	7	2	36.0294
7	310	54	1	2	78.75
7	310	54	2	2	*
7	310	54	3	2	*
7	310	54	4	2	84.5833
7	310	54	5	2	87.5
7	310	54	6	2	72.9167
7	310	54	7	2	74.375
15	315	55	1	2	9.81964
15	315	55	2	2	21.0421
15	315	55	3	2	12.6253
15	315	55	4	2	11.2224
15	315	55	5	2	18.2365
15	315	55	6	2	11.2224
15	315	55	7	2	14.0281
2	316	56	1	2	165.327
2	316	56	2	2	*
2	316	56	3	2	168.844
2	316	56	4	2	175.879
2	316	56	5	2	235.678
2	316	56	6	2	182.915
2	316	56	7	2	168.844
14	324	57	1	2	88.2192
14	324	57	2	2	95.8904
14	324	57	3	2	72.8767
14	324	57	4	2	93.9726
14	324	57	5	2	101.644
14	324	57	6	2	76.7123
14	324	57	7	2	93.9726
15	325	58	1	2	34.6008
15	325	58	2	2	38.1496
15	325	58	3	2	31.052
15	325	58	4	2	*
15	325	58	5	2	36.3752
15	325	58	6	2	31.052
15	325	58	7	2	*
11	328	59	1	2	14.3345
11	328	59	2	2	13.1399
11	328	59	3	2	11.9454
11	328	59	4	2	11.9454
11	328	59	5	2	15.529
11	328	59	6	2	14.3345
11	328	59	7	2	*
8	344	60	1	2	107.5
8	344	60	2	2	130
8	344	60	3	2	117.5
8	344	60	4	2	*
8	344	60	5	2	127.5
8	344	60	6	2	147.5
8	344	60	7	2	152.5
5	345	61	1	2	24.4833
5	345	61	2	2	22.2576
5	345	61	3	2	26.7091
5	345	61	4	2	*
5	345	61	5	2	27.8219
5	345	61	6	2	26.7091
5	345	61	7	2	30.0477
4	348	62	1	2	*
4	348	62	2	2	135.227
4	348	62	3	2	159.091
4	348	62	4	2	167.045
4	348	62	5	2	155.114
4	348	62	6	2	159.091
4	348	62	7	2	119.318
8	349	63	1	2	28.3976
8	349	63	2	2	21.2982
8	349	63	3	2	24.1379
8	349	63	4	2	25.5578
8	349	63	5	2	22.7181
8	349	63	6	2	28.3976
8	349	63	7	2	22.7181
7	355	64	1	2	15.2797
7	355	64	2	2	11.4598
7	355	64	3	2	11.4598
7	355	64	4	2	14.3247
7	355	64	5	2	16.2347
7	355	64	6	2	11.4598
7	355	64	7	2	12.4147
5	362	65	1	2	29.1667
5	362	65	2	2	*
5	362	65	3	2	28.2552
5	362	65	4	2	38.2812
5	362	65	5	2	24.6094
5	362	65	6	2	24.6094
5	362	65	7	2	24.6094
7	363	66	1	2	78.3784
7	363	66	2	2	110.811
7	363	66	3	2	70.2703
7	363	66	4	2	100
7	363	66	5	2	89.1892
7	363	66	6	2	140.541
7	363	66	7	2	100
13	370	67	1	2	48.1544
13	370	67	2	2	45.8054
13	370	67	3	2	63.4228
13	370	67	4	2	46.9799
13	370	67	5	2	50.5034
13	370	67	6	2	32.8859
13	370	67	7	2	58.7248
8	374	68	1	2	21.1321
8	374	68	2	2	21.1321
8	374	68	3	2	*
8	374	68	4	2	17.1698
8	374	68	5	2	18.4906
8	374	68	6	2	25.0943
8	374	68	7	2	21.1321
2	375	69	1	2	21.3849
2	375	69	2	2	22.8106
2	375	69	3	2	27.0876
2	375	69	4	2	27.0876
2	375	69	5	2	25.6619
2	375	69	6	2	21.3849
2	375	69	7	2	24.2363
13	377	70	1	2	10.1583
13	377	70	2	2	13.8522
13	377	70	3	2	12.9288
13	377	70	4	2	12.0053
13	377	70	5	2	13.8522
13	377	70	6	2	12.9288
13	377	70	7	2	12.0053
3	386	71	1	2	16.9697
3	386	71	2	2	12.7273
3	386	71	3	2	12.7273
3	386	71	4	2	12.7273
3	386	71	5	2	14.8485
3	386	71	6	2	13.7879
3	386	71	7	2	11.6667
3	406	72	1	2	36.2791
3	406	72	2	2	39.0698
3	406	72	3	2	27.907
3	406	72	4	2	41.8605
3	406	72	5	2	33.4884
3	406	72	6	2	36.2791
3	406	72	7	2	33.4884
8	409	73	1	2	228.472
8	409	73	2	2	199.306
8	409	73	3	2	175
8	409	73	4	2	209.028
8	409	73	5	2	209.028
8	409	73	6	2	247.917
8	409	73	7	2	243.056
8	422	74	1	2	*
8	422	74	2	2	28.3544
8	422	74	3	2	28.3544
8	422	74	4	2	26.5823
8	422	74	5	2	24.8101
8	422	74	6	2	24.8101
8	422	74	7	2	31.8987
10	436	75	1	2	93.4718
10	436	75	2	2	89.3175
10	436	75	3	2	93.4718
10	436	75	4	2	81.0089
10	436	75	5	2	93.4718
10	436	75	6	2	81.0089
10	436	75	7	2	83.0861
5	439	76	1	2	17.3996
5	439	76	2	2	16.0612
5	439	76	3	2	14.7228
5	439	76	4	2	*
5	439	76	5	2	13.3843
5	439	76	6	2	14.7228
5	439	76	7	2	*
12	441	77	1	2	*
12	441	77	2	2	103.158
12	441	77	3	2	110.526
12	441	77	4	2	114.211
12	441	77	5	2	125.263
12	441	77	6	2	110.526
12	441	77	7	2	143.684
1	442	78	1	2	52.1277
1	442	78	2	2	62.367
1	442	78	3	2	60.5053
1	442	78	4	2	49.3351
1	442	78	5	2	46.5426
1	442	78	6	2	56.7819
1	442	78	7	2	60.5053
12	443	79	1	2	27.8287
12	443	79	2	2	25.6881
12	443	79	3	2	29.9694
12	443	79	4	2	29.9694
12	443	79	5	2	29.9694
12	443	79	6	2	23.5474
12	443	79	7	2	23.5474
3	445	80	1	2	25.5208
3	445	80	2	2	29.1667
3	445	80	3	2	29.1667
3	445	80	4	2	25.5208
3	445	80	5	2	27.3438
3	445	80	6	2	25.5208
3	445	80	7	2	20.0521
5	447	81	1	2	30.3571
5	447	81	2	2	30.3571
5	447	81	3	2	26.7857
5	447	81	4	2	28.5714
5	447	81	5	2	28.5714
5	447	81	6	2	30.3571
5	447	81	7	2	33.9286
13	451	82	1	2	61.1921
13	451	82	2	2	29.6689
13	451	82	3	2	57.4834
13	451	82	4	2	61.1921
13	451	82	5	2	66.755
13	451	82	6	2	54.702
13	451	82	7	2	50.0662
6	453	83	1	2	18.0258
6	453	83	2	2	27.0386
6	453	83	3	2	*
6	453	83	4	2	18.0258
6	453	83	5	2	22.5322
6	453	83	6	2	19.5279
6	453	83	7	2	22.5322
9	454	84	1	2	19.3103
9	454	84	2	2	69.1954
9	454	84	3	2	74.023
9	454	84	4	2	*
9	454	84	5	2	82.069
9	454	84	6	2	88.5057
9	454	84	7	2	69.1954
15	456	85	1	2	109.549
15	456	85	2	2	*
15	456	85	3	2	107.692
15	456	85	4	2	98.4085
15	456	85	5	2	85.4111
15	456	85	6	2	105.836
15	456	85	7	2	83.5544
6	461	86	1	2	61.0548
6	461	86	2	2	31.2373
6	461	86	3	2	44.0162
6	461	86	4	2	31.2373
6	461	86	5	2	25.5578
6	461	86	6	2	24.1379
6	461	86	7	2	36.9168
4	462	87	1	2	126.846
4	462	87	2	2	112.752
4	462	87	3	2	122.148
4	462	87	4	2	124.497
4	462	87	5	2	110.403
4	462	87	6	2	*
4	462	87	7	2	108.054
7	475	88	1	2	13.2492
7	475	88	2	2	12.1451
7	475	88	3	2	12.1451
7	475	88	4	2	11.041
7	475	88	5	2	13.2492
7	475	88	6	2	12.1451
7	475	88	7	2	11.041
8	478	89	1	2	*
8	478	89	2	2	52.1127
8	478	89	3	2	35.2113
8	478	89	4	2	21.1268
8	478	89	5	2	21.1268
8	478	89	6	2	45.0704
8	478	89	7	2	56.338
8	480	90	1	2	159.898
8	480	90	2	2	177.665
8	480	90	3	2	110.152
8	480	90	4	2	227.411
8	480	90	5	2	188.325
8	480	90	6	2	184.772
8	480	90	7	2	167.005

## Sheet: QTL Mapping Pheno Data
Rils	Grain Yield (ton.ha-1)Control	Grain Yield (ton.ha-1)High_Al	log10RNRG
G_007	1.44545	1.90784	1.74484
G_013	1.4242	2.86814	1.99149
G_024	3.1461	2.66008	1.39672
G_026	2.70785	2.42501	1.57933
G_028	2.0869	3.33095	1.16761
G_036	3.03499	1.30375	1.17114
G_041	3.75916	3.42831	1.83353
G_056	4.56398	3.48071	1.46523
G_059	2.5405	2.61407	1.8632
G_060	1.34851	1.12361	1.20763
G_065	4.21831	2.34232	1.31408
G_066	3.16103	2.32748	1.87349
G_067	3.66287	1.21507	1.24502
G_069	1.47707	1.177	2.02637
G_073	3.0927	1.35369	1.35411
G_079	3.42217	2.12665	1.35064
G_080	2.3904	2.163	1.31006
G_081	5.44525	3.8478	1.65002
G_088	0.950683	1.40412	2.19822
G_105	3.34668	2.34664	1.83238
G_108	3.52236	1.21339	1.3897
G_117	2.94813	2.71391	1.94473
G_122	4.19084	3.0812	1.26576
G_123	4.42742	2.16449	1.35353
G_133	5.40506	3.66904	1.48671
G_134	0.992706	2.10265	2.24721
G_139	4.30994	1.81619	1.03822
G_156	3.53487	1.87548	1.08386
G_160	2.84809	1.67258	1.18384
G_172	4.00769	1.61945	1.33183
G_188	2.36231	1.83027	1.74601
G_189	2.02316	2.13092	1.79148
G_201	3.5763	3.21587	1.49886
G_203	2.8743	2.61511	1.71784
G_208	6.09204	4.17263	1.45939
G_217	3.5764	2.29538	1.14829
G_220	2.23955	2.80368	1.94959
G_225	2.82696	3.15624	1.83455
G_228	3.36407	2.03859	1.39985
G_230	3.16362	1.66753	1.34537
G_250	2.41958	1.74891	1.38881
G_259	2.34568	1.78276	1.38614
G_261	3.72736	2.45385	1.65379
G_262	3.79645	1.50083	1.27045
G_274	1.82433	1.40017	1.40295
G_275	1.00889	0.549189	1.94532
G_283	2.44634	1.5167	1.53263
G_300	5.3519	3.17128	1.50256
G_302	3.21012	1.70637	1.1427
G_304	3.23435	2.28586	1.66247
G_305	5.59424	3.08653	1.6638
G_306	4.03599	2.31713	1.60184
G_309	4.68028	2.18468	1.60108
G_310	1.70111	2.03985	1.88138
G_315	4.1216	2.23644	1.197
G_316	2.12133	2.53282	2.21851
G_324	1.86515	1.84628	1.9087
G_325	4.52551	3.85327	1.49734
G_328	2.96257	1.98797	1.17056
G_344	2.75087	1.97707	2.03842
G_345	4.20036	2.37565	1.38148
G_348	2.63197	2.58287	2.08689
G_349	1.362	0.99553	1.37033
G_355	4.15393	1.36375	1.1807
G_362	5.03125	2.76144	1.42619
G_363	3.06908	3.78136	1.96918
G_370	3.99914	3.90812	1.68646
G_374	2.39024	2.69681	1.32366
G_375	1.63036	1.453	1.32675
G_377	2.70566	1.12983	1.12418
G_386	3.97507	1.05996	1.16732
G_406	5.40601	2.7656	1.56867
G_409	3.40623	2.93907	2.20232
G_422	3.51358	1.69836	1.38703
G_436	1.16864	1.46745	1.92855
G_439	2.72686	2.11493	1.25864
G_441	2.48423	3.18566	2.085
G_442	4.62394	3.72808	1.66987
G_443	2.95005	2.79553	1.40002
G_445	3.98176	2.77779	1.44824
G_447	3.38407	1.12372	1.40722
G_451	4.04667	2.00145	1.62951
G_453	2.31623	1.93303	1.37694
G_454	2.3736	2.56937	1.81458
G_456	3.26221	3.50875	1.9434
G_461	3.01416	3.09398	1.61151
G_462	3.89847	2.38766	1.96209
G_475	2.39839	1.73257	1.13354
G_478	3.14711	2.92243	1.68395
G_480	1.35989	2.64881	2.1232

## Sheet: QTL Mapping Linkage Map
Marker Name	Linkage Group	Chromosome Position
M343116	1	0
sPb1760	1	10940
sPb0493	1	20950
M342441	1	22550
Xtxp208	1	28440
Xcup06	1	34310
sPb7317	1	95160
gpsb089	1	109900
sPb2070	1	119900
sPb4793	1	125190
M341848	1	128860
sPb0813	1	130260
sPb8947	1	134820
sPb0810	1	137320
sPb2567	1	138660
sPb8585	1	144600
sPb8501	1	163420
MSBCIR286	1	196550
sPb7031	1	198950
sPb7597	1	202650
sPb3311	1	208900
sPb9203	1	216780
Xgap57	1	220310
sPb3264	1	226520
sPb5232	1	231580
Xgap36	1	244390
sPb7422	1	245810
sPb4657	1	252590
sPb0233	1	262880
Xtxp319	1	275890
sPb0725	1	279730
sPb5415	1	280390
MSBCIR306	1	290830
sPb7611	1	291530
sPb6366	1	292180
sPb3577	1	294200
Xtxp248	1	299510
M341233	1	309660
sPb0333	2	0
sPb1691	2	3.41
sPb7801	2	4.21
sPb4656	2	6.29
MSBCIR223	2	9.67
sPb8685	2	11.33
sPb2204	2	12.1
Xtxp297	2	18.63
sPb8830	2	30.94
sPb1764	2	38.87
sPb2002	2	41.06
sPb1070	2	43.25
sPb5156	2	47.89
sPb1218	2	53.25
sPb9362	2	53.9
sPb6794	2	61.47
sPb0351	2	71.2
sPb8967	2	75.59
M188620	2	83.73
sPb4453	2	91.87
sPb0051	2	94.39
sPb1046	2	94.99
sPb1223	2	96.22
sPb7553	2	97.44
sPb8766	2	99.3
sPb6693	2	102.48
Xtxp04	2	105.64
sPb2685	2	108.99
sPb1801	2	109.92
sPb6959	2	110.98
M187173	2	113.39
Xcup74	2	117.72
M342345	2	121.33
sPb3225	2	123.45
sPb9426	2	125.56
Xtxp298	2	132.03
sPb8895	2	161.88
sPb3917	2	175.22
Xgap84	2	183.45
sPb3361	2	185.56
Xtxp348	2	205.74
sPb0971	2	207.63
sPb3092	2	210.35
sPb2131	2	215.01
M188941	2	226.27
M188566	2	228.5
sPb6147	2	230.13
M342539	2	236.42
sPb7636	2	239.8
sPb2116	2	244.3
sPb6723	2	245.51
sPb2789	2	251.09
M342434	2	256.85
sPb1533	2	260.53
M199712	2	265.42
Xcup40	2	266.95
sPb5084	2	270.82
sPb9445	2	273.32
sPb8075	2	273.92
sPb7015	2	277.88
sPb0965	3	0
Xcup61	3	8.29
ISEP0107	3	15.9
sPb2839	3	23.38
sPb5940	3	26.11
sPb2461	3	27.82
sPb9135	3	35.43
sPb3940	3	36.03
Xtxp215	3	41.91
sPb1012	3	47.66
sPb6553	3	50.14
sPb7976	3	54.64
sPb6690	3	55.86
sPb5491	3	58.98
sPb2562	3	62.11
sPb5946	3	77.81
sPb1532	3	78.54
sPb9076	3	81.27
sPb7675	3	84.74
Xgap236	3	87.21
M342069	3	95.55
sPb5300	3	99.06
sPb0357	3	102.24
M340711	3	124.86
sPb9139	3	129.92
sPb1725	3	132.42
sPb0038	3	135.6
sPb0687	3	136.83
sPb3153	3	140.28
sPb4629	3	170.22
ISU52	3	180
M181	3	180.03
ctg29	3	180.62
sPb4930	3	191.52
sPb0208	3	192.19
DG1	3	199.84
EM1	3	200.97
M1762	3	203.3
M96I2	3	205.66
Xgap121	4	0
sPb8887	4	6.81
gpsb151	4	12.17
sPb3078	4	19.84
sPb4233	4	20.45
sPb1297	4	45.54
M341846	4	58.46
M342765	4	63.31
Xcup20	4	68.87
sPb1887	4	74.69
sPb7533	4	76.84
sPb7478	4	77.44
sPb1147	4	81.29
sPb8520	4	92.02
sPb1416	4	94.1
sPb0263	4	94.73
sPb9995	4	99.29
sPb9303	4	101.14
sPb3981	4	102.36
sPb0854	4	107.64
sPb0664	4	108.86
sPb0615	4	111.37
sPb8806	4	111.97
M340487	4	134.81
sPb5367	4	138.49
sPb5524	4	139.71
sPb3207	4	153.69
sPb8016	4	169.59
sPb4625	4	175.08
sPb1581	4	176.94
sPb9917	4	182.58
sPb6098	4	183.22
sPb0110	4	188.85
Xtxp21	4	192.76
sPb5890	5	0
M342150	5	9.66
MSBCIR329	5	18.39
sPb0381	5	32.43
sPb4131	5	42.6
sPb3977	5	49.7
sPb8881	5	59.3
sPb5698	5	59.9
sPb1558	5	62.41
sPb8393	5	64.27
sPb2752	5	71.91
sPb8116	5	75.8
M200054	5	80.15
sPb9680	5	82.22
sPb8546	5	82.9
sPb2162	5	88.14
sPb1989	5	92.02
sPb6258	5	98.35
sPb9642	5	101.3
sPb1047	5	101.9
Xtxp15	5	102.5
sPb0368	5	104.41
M341521	5	111.58
sPb6855	5	123.25
sPb7030	5	126.51
sPb4166	5	127.13
sPb3529	5	129.03
Xtxp23	5	135.35
sPb6287	5	142.34
M341182	5	145.76
sPb9711	5	157.75
sPb0873	5	167.97
sPb3418	5	173.3
sPb2946	5	182.62
sPb9990	5	183.24
sPb5493	5	185.11
sPb5543	6	0
sPb4992	6	9.73
sPb5635	6	19.01
sPb1635	6	22.19
sPb8060	6	37.31
sPb0865	6	48.45
sPb5661	6	49.12
sPb8196	6	55.89
sPb3372	6	60.63
Xtxp145	6	62.1
sPb8928	6	65.5
sPb4422	6	85.54
sPb0255	6	129.34
sPb3962	6	141.66
sPb0017	6	148.43
Xtxp57	6	149.09
sPb9866	7	0
sPb0138	7	5.28
sPb3831	7	6.5
M188825	7	22.64
sPb9978	7	30.21
M340553	7	34.8
sPb4239	7	38.08
Xtxp159	7	41.24
sPb6825	7	47.28
sPb4878	7	58.82
M189281	7	68.91
M342699	7	75.76
sPb5277	7	83.71
sPb8296	7	84.31
sPb0460	7	87.49
sPb2659	7	90.67
sPb7639	7	92.53
sPb0508	7	93.75
sPb4729	7	117.93
sPb1283	7	126.93
M342984	7	130.87
Xcup52	7	131.95
sPb0644	7	132.85
M342817	7	143.05
M341524	7	144.71
sPb3792	7	145.52
M341931	7	147.38
sPb6798	7	148.6
sPb5645	7	149.2
M188626	7	151.23
sPb6248	8	0
sPb2956	8	1.86
sPb6589	8	7.9
sPb0703	8	9.75
M341800	8	10.99
sPb0763	8	18.4
sPb1130	8	21.09
M340355	8	33.33
M341867	8	45.62
sPb9372	8	48.17
sPb2021	8	48.91
sPb8081	8	50.77
sPb7808	8	58.81
sPb5746	8	61.71
sPb4767	8	62.31
sPb4432	8	63.22
sPb0633	8	64.13
sPb0435	8	64.73
sPb0580	8	65.33
sPb0599	8	65.94
sPb8867	8	68.01
Xtxp294	8	69.02
sPb9762	8	71.84
M340708	8	74.93
sPb2088	8	83.15
sPb0258	8	84.37
sPb1661	8	86.86
Xtxp321	8	106.62
sPb4546	8	119.59
sPb3954	8	120.87
sPb5572	8	138.24
sPb1051	8	142.11
M341756	8	147.28
sPb0531	9	0
sPb9453	9	19.79
sPb4736	9	24.71
sPb6515	9	35.48
sPb8071	9	38.25
sPb8958	9	42.29
sPb2179	9	44.36
Xgap42	9	47.53
sPb1237	9	52.64
sPb6831	9	56.18
sPb3289	9	59
Xgap15	9	64.97
sPb0771	9	72.44
sPb9272	9	77.2
sPb5055	9	79.44
sPb6043	9	80.04
M189076	9	84.85
M188616	9	90.43
sPb6748	9	94.46
sPb3298	9	95.06
Xtxp10	9	97.51
sPb1819	9	108.48
M189128	9	114.14
M342054	9	118.31
sPb3770	9	130.66
Xgap206	9	193.08
sPb1826	9	208.96
M343363	9	214.01
sPb4087	9	219.81
sPb1732	9	223.87
sPb6842	9	224.56
sPb6390	9	225.78
Xcup49	10	0
Xcup42	10	11.94
sPb6873	10	18.13
sPb1044	10	19.34
sPb1104	10	54.4
sPb9381	10	59.55
sPb1962	10	66.49
sPb9999	10	71.82
sPb0943	10	76.36
sPb3521	10	76.96
sPb8203	10	80.55
MSBCIR283	10	88.53
sPb6889	10	93.95
sPb1722	10	94.55
sPb4661	10	95.19
sPb2935	10	105.2
sPb1095	10	106.42
sPb5703	10	109.57
Xcup16	10	156.07
sPb3035	10	158.83
M340874	10	159.52
sPb7058	10	171.55
sPb6370	10	177.67
Xcup43	10	184.21
sPb1655	10	186.46
sPb2186	10	187.18
sPb1222	10	190.3

## Sheet: QTL Mapping Genotypic Data
	ctg29	DG1	EM1	gpsb089	gpsb151	ISEP0107	ISU52	M1762	M181	M187173	M188566	M188616	M188620	M188626	M188825	M188941	M189076	M189128	M189281	M199712	M200054	M340355	M340487	M340553	M340708	M340711	M340874	M341182	M341233	M341521	M341524	M341756	M341800	M341846	M341848	M341867	M341931	M342054	M342069	M342150	M342345	M342434	M342441	M342539	M342699	M342765	M342817	M342984	M343116
BR007	B	B	B	B	B	B	B	B	B	B	B	B	B	B	B	B	B	B	B	B	B	B	B	B	B	B	B	B	B	B	B	B	B	B	B	B	B	B	B	B	B	B	B	B	B	B	B	B	B
SC283	A	A	A	A	A	A	A	A	A	A	A	A	A	A	A	A	A	A	A	A	A	A	A	A	A	A	A	A	A	A	A	A	A	A	A	A	A	A	A	A	A	A	A	A	A	A	A	A	A
G_007	A	A	A	B	B	B	A	A	A	-	-	A	B	B	B	B	A	A	B	A	B	B	-	B	A	B	A	B	A	B	B	B	B	A	B	B	B	A	A	B	A	A	A	A	B	A	B	B	A
G_013	A	B	B	-	B	-	A	B	A	A	-	A	A	A	B	B	A	A	-	B	A	A	A	B	A	A	B	A	A	A	A	A	A	B	-	A	A	A	A	A	-	B	B	B	B	B	A	B	B
G_024	B	B	B	A	B	A	B	B	B	A	-	A	A	A	B	A	A	A	-	-	B	B	B	A	B	B	A	A	-	B	A	A	A	A	A	B	A	A	-	B	A	A	B	A	A	A	A	A	B
G_026	B	B	B	A	B	B	B	B	B	A	A	B	A	A	A	B	B	B	A	B	B	B	A	A	-	A	B	B	A	B	A	B	B	A	A	B	A	A	B	B	A	B	A	B	B	A	A	A	B
G_028	B	A	A	-	-	A	B	A	B	B	B	A	A	-	A	B	A	B	A	A	A	B	B	A	B	A	A	A	B	A	B	B	B	A	B	B	B	B	-	A	B	B	B	B	A	A	B	B	B
G_036	B	B	B	B	A	B	B	B	B	B	A	B	-	A	-	A	B	B	B	A	B	A	B	A	A	-	B	-	-	A	A	A	A	A	B	A	A	B	A	A	B	A	B	A	B	A	A	A	B
G_041	A	A	A	A	B	B	A	A	A	A	A	B	A	B	A	A	-	B	A	A	A	-	A	A	A	A	B	A	-	A	B	A	A	B	A	A	B	B	B	B	A	-	A	A	A	B	B	A	A
G_056	A	A	-	B	A	B	A	A	A	B	B	A	A	B	A	B	A	A	A	B	A	A	B	A	A	-	B	A	B	A	A	B	B	A	B	A	A	A	B	A	B	B	B	B	B	A	A	A	B
G_059	A	A	A	B	A	B	-	A	A	A	-	B	A	A	A	A	B	B	B	B	A	A	A	A	B	A	B	B	A	A	A	B	-	B	B	B	A	A	B	-	A	B	A	A	B	A	A	B	B
G_060	B	B	B	A	A	B	B	B	B	B	B	B	B	B	B	B	A	B	B	A	B	A	A	B	A	A	A	B	A	B	B	A	A	B	A	-	B	B	-	B	B	B	A	B	B	B	B	B	B
G_065	B	B	B	B	A	B	B	B	B	A	A	B	A	A	A	A	B	B	-	-	A	A	A	A	A	B	-	A	A	A	A	B	A	A	B	A	A	B	A	-	A	A	B	A	A	B	A	A	B
G_066	A	A	A	B	B	B	A	A	A	A	-	A	A	A	A	A	A	A	B	-	B	B	A	A	B	B	B	B	A	B	B	A	A	A	B	B	-	A	B	B	A	B	B	A	B	A	-	B	A
G_067	B	B	B	A	B	B	B	B	B	B	A	A	-	-	B	A	A	A	B	A	B	A	B	B	A	A	B	A	B	A	B	A	A	B	A	A	B	-	A	B	B	-	B	A	B	B	B	B	A
G_069	A	B	B	B	B	A	-	B	A	B	A	A	A	B	B	A	A	A	B	A	A	A	-	B	A	A	B	A	A	A	B	B	A	B	B	A	B	A	A	A	B	A	B	A	B	B	B	A	A
G_073	B	B	B	B	A	A	B	B	B	B	A	B	B	B	B	A	B	B	B	A	B	A	A	B	A	A	B	A	A	B	B	B	A	B	A	A	B	B	-	A	B	-	B	A	B	B	B	B	A
G_079	B	B	B	B	A	B	B	B	B	B	A	A	B	B	A	A	A	A	B	B	A	A	-	A	A	B	B	A	B	A	B	B	A	B	B	A	B	A	B	A	B	B	B	A	B	B	B	B	B
G_080	B	B	B	A	A	B	B	B	B	A	B	-	A	B	B	B	A	A	B	A	B	B	B	B	A	A	B	A	A	A	B	B	B	A	B	B	B	A	B	A	A	A	A	B	B	A	B	B	A
G_081	A	A	A	B	B	A	A	A	A	-	-	B	A	A	A	A	B	B	B	A	-	B	A	B	A	B	A	A	B	A	A	A	A	A	A	A	A	B	B	A	A	A	B	A	B	A	A	A	B
G_088	A	A	A	A	A	A	A	B	A	B	A	A	-	B	A	A	A	A	B	A	B	A	B	B	A	A	B	A	B	A	B	A	B	A	B	A	B	A	A	A	B	A	-	A	B	A	B	B	B
G_105	A	B	B	B	B	B	A	B	A	A	B	A	A	B	-	B	A	-	-	A	B	B	-	B	B	A	B	B	B	A	B	A	B	B	A	B	B	-	A	B	A	B	B	B	A	B	-	A	A
G_108	B	B	B	B	B	A	B	B	B	A	A	A	A	A	B	A	-	B	B	A	B	B	A	A	B	A	B	B	A	B	A	B	B	B	B	B	A	B	A	B	-	A	B	A	B	B	A	A	B
G_117	A	A	A	A	A	-	A	A	A	B	A	A	B	B	A	A	A	A	-	A	B	B	A	A	-	B	B	A	A	B	-	B	A	A	B	A	B	A	B	A	B	A	B	A	B	A	B	B	B
G_122	B	B	B	-	A	A	B	B	B	B	B	B	A	B	A	B	B	B	A	B	A	-	-	A	A	B	A	A	A	A	B	-	B	B	A	-	B	B	B	B	B	B	A	B	A	B	B	B	A
G_123	B	B	B	-	B	A	B	B	B	B	A	B	B	A	B	A	B	B	B	A	B	A	A	B	B	A	B	A	A	B	A	B	B	B	A	B	A	B	A	A	B	A	B	A	B	A	A	A	B
G_133	A	A	A	-	A	B	A	A	A	A	B	B	A	B	A	B	B	B	A	-	B	A	B	A	A	B	B	A	A	B	-	B	A	B	A	A	B	A	B	A	A	B	A	B	A	B	B	B	A
G_134	A	A	A	B	A	B	A	A	A	A	A	A	A	B	B	A	A	A	B	A	B	B	B	B	-	-	A	B	A	B	B	B	B	B	A	B	B	A	A	A	A	A	A	A	B	B	B	B	A
G_139	B	B	B	B	-	A	-	B	B	-	-	-	-	-	-	-	-	-	-	-	-	-	-	-	-	-	-	-	-	-	-	-	-	-	-	-	-	-	-	-	-	-	-	-	-	-	-	-	-
G_156	B	B	B	B	-	A	B	B	B	B	B	A	B	A	-	B	A	B	B	A	A	B	A	B	A	B	B	-	A	A	A	B	B	A	B	B	A	B	-	A	B	A	B	A	B	A	A	A	A
G_160	B	B	B	B	-	B	B	B	B	A	A	B	A	A	-	A	A	B	B	B	A	B	-	B	B	B	A	A	B	A	A	-	B	B	B	B	A	B	B	A	A	B	A	B	B	B	A	A	A
G_172	B	B	B	A	-	B	B	B	B	B	A	B	B	B	-	A	B	B	-	A	A	B	-	A	A	A	B	-	B	A	B	-	B	B	A	A	B	B	B	A	B	A	B	A	A	B	-	A	B
G_188	A	B	B	-	B	-	A	B	A	A	B	A	B	A	A	B	A	A	B	A	A	A	A	A	A	A	B	A	B	A	A	A	A	A	A	A	A	A	A	A	A	A	A	A	B	A	A	A	A
G_189	-	B	B	A	B	A	-	B	-	A	B	A	B	A	A	B	A	A	B	A	A	A	-	A	A	A	B	A	B	A	A	A	A	A	A	A	A	A	A	-	-	A	A	A	B	A	A	A	A
G_201	A	B	B	-	A	A	A	B	A	B	A	B	B	A	B	A	B	A	A	A	A	A	B	B	A	A	A	A	B	A	A	B	-	A	A	A	A	B	A	A	B	A	A	A	A	A	A	A	A
G_203	-	A	A	A	A	B	-	A	-	A	A	A	A	A	B	A	A	A	A	A	A	B	B	-	B	B	A	B	A	A	A	A	B	B	A	B	A	A	-	A	A	A	A	A	A	B	A	A	A
G_208	A	A	A	-	A	B	A	A	A	A	B	B	A	B	B	B	-	B	B	A	B	A	B	-	B	A	A	B	B	B	B	B	A	A	A	B	B	B	B	A	A	A	A	A	B	A	B	B	A
G_217	B	B	B	A	A	B	B	B	B	A	B	B	A	B	A	B	A	B	A	B	A	A	A	A	B	B	B	B	-	A	B	B	A	A	A	B	B	B	-	-	A	B	A	B	A	A	B	B	B
G_220	A	A	A	A	A	A	A	A	A	A	B	B	A	A	B	A	A	A	B	A	B	A	-	A	A	A	B	A	B	A	A	B	B	A	A	-	A	A	B	B	A	A	A	B	B	A	A	A	B
G_225	A	B	B	B	A	A	A	B	A	-	-	-	-	-	-	-	-	-	-	-	-	-	-	-	-	-	-	-	-	-	-	-	-	-	-	-	-	-	-	-	-	-	-	-	-	-	-	-	-
G_228	A	A	B	B	A	A	-	-	A	A	A	B	A	A	A	A	B	-	-	A	A	-	B	A	A	B	B	A	A	A	A	A	A	A	B	A	A	B	B	A	A	A	A	A	B	A	A	B	A
G_230	B	B	B	B	A	A	B	B	B	A	A	B	A	A	A	A	A	B	A	A	-	A	B	A	A	-	B	A	A	B	A	B	A	A	B	A	A	B	B	B	A	A	-	A	A	A	A	A	A
G_250	B	B	B	B	A	-	B	B	B	B	A	B	B	B	B	A	B	B	A	A	A	B	B	A	B	A	B	B	A	A	B	A	B	A	B	B	B	B	A	B	B	A	B	A	A	A	B	B	A
G_259	B	B	B	A	B	A	B	B	B	A	A	A	A	A	A	A	A	A	B	A	B	B	B	B	B	B	A	B	B	-	A	A	A	A	A	B	A	A	B	B	A	A	B	A	B	A	A	A	B
G_261	A	A	A	A	A	B	A	A	A	B	A	B	A	A	A	A	A	B	-	B	A	-	A	A	-	B	B	A	B	A	A	-	B	B	A	A	A	B	B	B	B	A	B	A	A	B	A	A	B
G_262	B	A	A	A	B	B	B	A	B	B	-	A	A	A	-	A	A	A	-	A	B	B	A	B	B	B	A	B	B	B	A	B	A	A	A	B	A	A	-	A	B	A	B	A	A	A	A	A	B
G_274	B	B	B	-	A	A	B	B	B	B	B	B	A	A	A	B	B	-	B	B	A	A	B	A	A	B	A	A	B	A	A	A	B	A	B	-	-	B	B	-	A	B	A	B	B	A	A	A	B
G_275	A	B	B	-	A	A	A	B	A	A	A	B	A	-	B	A	B	A	-	A	A	B	B	-	B	A	A	B	A	A	A	A	A	A	B	B	B	A	A	A	A	A	A	A	B	A	A	-	A
G_283	B	B	B	B	B	A	B	B	B	A	B	B	A	B	A	B	B	-	-	-	B	B	A	A	A	-	-	B	B	-	A	A	B	A	B	B	A	B	A	B	A	A	A	B	-	B	A	A	B
G_300	A	A	A	A	B	B	A	A	A	A	A	B	A	B	B	A	B	B	B	A	A	A	A	B	A	A	B	A	B	-	B	B	A	A	A	A	B	B	A	A	A	A	-	B	A	A	B	B	B
G_302	B	B	B	-	A	A	B	B	B	A	A	A	A	B	-	A	A	A	A	A	A	B	-	A	B	A	A	B	A	A	B	B	B	A	B	B	B	A	A	B	A	A	A	A	B	A	B	B	A
G_304	B	A	A	-	B	B	A	A	A	A	B	B	A	A	B	B	-	A	B	B	A	A	B	B	A	B	A	A	A	A	A	B	A	B	B	A	A	A	B	A	A	B	B	B	B	B	A	B	B
G_305	A	A	A	B	A	A	A	A	A	A	A	B	A	B	B	A	B	B	B	A	B	B	B	B	-	A	B	B	A	B	A	A	-	A	B	B	B	-	A	B	A	A	B	A	B	A	B	B	B
G_306	A	B	B	A	A	A	A	B	A	B	B	A	A	A	A	B	B	A	-	B	B	A	A	A	A	A	B	A	B	B	A	-	-	A	A	A	A	A	B	-	B	B	B	B	A	A	A	A	B
G_309	A	A	A	-	A	B	A	B	A	-	B	B	A	B	A	B	B	B	B	B	A	A	A	A	A	A	B	A	B	A	B	B	A	B	B	A	B	B	B	-	A	B	B	B	A	B	B	B	-
G_310	-	A	A	-	B	-	-	-	-	A	A	A	A	B	A	A	A	B	B	A	A	A	B	B	B	A	-	A	A	A	B	A	A	A	A	-	B	B	B	-	A	A	B	A	B	A	B	B	A
G_315	B	B	B	-	B	A	B	B	B	A	A	B	B	B	A	A	B	A	-	A	A	B	B	B	A	-	A	A	B	A	B	A	A	B	B	A	B	A	A	A	A	A	B	B	B	B	B	B	B
G_316	A	A	A	B	B	A	A	A	A	A	A	A	A	B	B	A	A	A	B	A	A	B	B	B	B	A	-	A	A	A	B	A	B	A	B	B	B	A	-	A	A	A	B	A	B	A	B	B	B
G_324	A	A	A	A	A	B	A	A	A	A	A	A	A	A	A	A	A	A	B	-	A	A	B	A	A	A	A	-	A	A	A	B	A	A	A	A	A	A	-	B	A	A	A	A	B	A	A	A	A
G_325	A	A	A	A	A	A	A	A	A	B	-	B	-	A	B	B	B	B	-	A	A	A	-	A	A	B	B	-	A	A	A	B	B	A	A	A	A	-	B	B	B	A	B	B	A	A	A	B	B
G_328	B	B	B	A	B	B	B	B	B	B	-	A	A	B	A	A	A	A	B	B	A	B	B	A	-	A	A	B	A	A	B	B	B	A	A	A	B	A	B	A	B	B	A	B	B	A	B	B	A
G_344	A	A	A	B	B	A	A	A	A	B	A	B	B	B	B	A	B	B	B	B	A	B	A	B	B	B	A	A	B	A	B	A	A	A	B	A	B	B	A	A	B	A	B	B	B	A	B	B	B
G_345	A	A	A	A	B	A	A	A	A	B	B	B	A	A	A	B	-	B	A	A	A	B	A	A	B	B	B	B	A	A	A	B	A	A	A	B	A	A	B	B	A	B	B	B	A	A	A	A	B
G_348	B	A	A	A	A	A	-	A	B	-	-	-	-	-	-	-	-	-	-	-	-	-	-	-	-	-	-	-	-	-	-	-	-	-	-	-	-	-	-	-	-	-	-	-	-	-	-	-	-
G_349	B	B	B	-	B	B	B	B	B	A	A	A	A	B	-	A	A	A	A	A	B	B	A	B	B	B	B	B	B	-	B	A	B	A	A	B	B	A	-	B	A	A	-	A	A	A	B	B	B
G_355	B	B	B	B	A	B	B	B	B	-	-	-	-	-	-	-	-	-	-	-	-	-	-	-	-	-	-	-	-	-	-	-	-	-	-	-	-	-	-	-	-	-	-	-	-	-	-	-	-
G_362	A	B	B	-	A	B	A	B	A	B	B	B	-	A	B	B	A	B	A	A	A	A	A	A	A	A	B	A	B	A	A	A	A	A	B	B	A	B	B	A	B	A	A	B	A	A	A	B	B
G_363	A	A	A	B	B	A	A	A	A	A	B	B	A	A	B	A	B	A	B	-	A	B	B	B	B	A	A	A	A	A	A	A	A	B	B	B	A	A	A	A	A	B	-	A	A	B	A	A	B
G_370	A	A	A	B	A	B	A	A	A	A	B	A	A	A	A	B	A	A	-	B	A	A	B	A	B	B	B	A	A	-	A	A	A	A	B	B	-	A	-	B	A	B	A	B	A	A	A	A	A
G_374	B	B	B	B	B	A	-	A	B	-	-	-	-	-	-	-	-	-	-	-	-	-	-	-	-	-	-	-	-	-	-	-	-	-	-	-	-	-	-	-	-	-	-	-	-	-	-	-	-
G_375	B	B	B	B	A	A	B	B	B	B	A	B	A	B	B	A	B	B	B	A	B	B	A	B	B	B	B	B	A	B	B	A	B	A	B	B	B	B	A	B	B	A	A	A	B	A	-	B	A
G_377	B	B	B	-	A	B	B	B	B	B	A	B	B	B	B	A	-	B	B	A	A	B	A	B	B	B	-	B	A	A	B	A	A	A	A	A	B	B	B	A	A	A	B	A	B	A	B	B	B
G_386	B	B	B	-	A	B	B	B	B	A	A	A	A	A	A	A	A	B	B	A	A	B	B	A	-	A	B	B	B	A	A	A	B	-	-	B	A	B	A	A	A	A	A	A	B	A	A	A	A
G_406	B	B	B	B	B	A	-	B	B	A	A	A	A	A	B	A	A	B	-	A	B	B	B	B	B	A	B	B	A	A	A	A	B	A	B	B	A	-	-	B	A	A	A	A	A	A	A	A	-
G_409	A	A	A	-	A	-	A	A	A	A	-	A	A	A	A	A	A	A	B	A	A	A	A	B	A	A	A	-	B	A	A	B	A	A	B	B	A	A	A	A	A	A	A	A	B	A	A	B	A
G_422	A	B	B	B	A	A	-	B	A	B	B	A	B	A	B	B	A	A	B	B	A	B	A	B	A	A	-	A	B	A	A	A	B	A	B	B	A	A	B	A	B	B	B	B	B	B	A	A	B
G_436	A	A	A	B	A	A	-	A	A	-	-	-	-	-	-	-	-	-	-	-	-	-	-	-	-	-	-	-	-	-	-	-	-	-	-	-	-	-	-	-	-	-	-	-	-	-	-	-	-
G_439	B	B	B	-	B	A	B	B	B	A	B	A	B	A	-	B	A	A	B	A	A	B	-	B	A	B	A	A	A	A	A	A	B	B	A	B	-	A	-	B	A	B	A	B	B	B	A	-	A
G_441	B	A	A	A	A	A	-	A	B	-	-	-	-	-	-	-	-	-	-	-	-	-	-	-	-	-	-	-	-	-	-	-	-	-	-	-	-	-	-	-	-	-	-	-	-	-	-	-	-
G_442	A	A	A	B	A	A	A	A	A	A	A	A	A	B	B	A	-	A	B	A	A	B	A	B	A	A	A	B	A	A	B	B	B	A	B	A	B	B	B	A	A	B	B	A	B	A	B	B	A
G_443	B	B	A	B	A	A	-	A	B	-	-	-	-	-	-	-	-	-	-	-	-	-	-	-	-	-	-	-	-	-	-	-	-	-	-	-	-	-	-	-	-	-	-	-	-	-	-	-	-
G_445	A	A	A	B	A	B	-	A	A	B	-	A	B	B	A	A	A	A	A	A	B	A	B	A	A	B	B	-	B	A	B	B	A	B	B	A	B	A	B	B	B	A	-	A	A	B	B	B	A
G_447	B	A	A	B	A	B	B	A	B	B	A	A	B	-	B	A	A	A	B	A	B	A	A	A	A	B	B	B	B	B	-	B	A	B	B	A	B	A	B	B	B	A	A	A	A	B	A	B	A
G_451	A	B	B	B	A	B	A	B	A	A	B	B	A	A	A	B	B	B	A	A	A	A	B	B	B	B	A	A	B	A	B	A	A	B	B	A	B	B	A	A	A	A	A	B	A	B	B	B	A
G_453	B	A	A	-	B	A	B	B	B	A	A	A	A	B	B	A	A	A	-	A	A	A	-	B	A	A	B	A	A	A	B	A	B	A	A	A	B	A	A	-	A	A	A	A	A	A	B	B	A
G_454	A	A	A	-	A	B	A	A	A	A	B	B	A	B	B	B	B	A	B	A	A	A	-	B	A	A	B	A	A	A	B	A	A	A	A	A	B	A	B	B	A	B	B	B	B	B	B	B	B
G_456	A	A	A	B	B	A	A	A	A	A	B	B	A	B	A	B	B	B	A	B	A	-	A	A	A	A	B	A	A	A	B	B	A	B	B	B	B	B	B	B	A	B	A	B	A	A	B	B	B
G_461	A	B	B	-	B	A	A	B	A	B	-	B	B	B	A	A	B	B	A	B	B	B	A	A	B	B	A	B	B	B	B	B	B	A	A	B	B	B	B	A	B	A	A	A	A	A	B	A	A
G_462	A	A	A	A	A	A	-	A	A	-	-	-	-	-	-	-	-	-	-	-	-	-	-	-	-	-	-	-	-	-	-	-	-	-	-	-	-	-	-	-	-	-	-	-	-	-	-	-	-
G_475	B	B	B	A	B	B	B	B	B	A	B	A	B	B	A	B	A	A	A	B	B	B	A	A	B	A	A	B	-	A	B	A	B	A	A	B	B	A	B	B	B	B	B	B	A	A	A	B	A
G_478	A	A	A	B	B	B	A	A	A	B	A	A	B	A	-	A	A	A	A	A	B	A	B	B	A	A	B	A	B	B	A	-	-	A	B	A	A	A	B	A	B	A	B	A	-	A	A	A	B
G_480	-	A	A	B	A	A	-	A	-	A	A	A	A	B	B	A	A	A	B	A	A	B	B	B	B	B	A	B	A	A	B	A	B	A	A	B	B	A	A	A	A	A	B	A	B	A	B	B	B
[truncated: 296 more columns]
